# Supplementary material for: LA-ICP-MS and SIMS U-Pb and U-Th zircon geochronological data of Late Pleistocene lava domes of the Ciomadul Volcanic Dome Complex (Eastern Carpathians)
Source: Data Brief. 2018 Mar 27;18:808–13. doi: 10.1016/j.dib.2018.03.100 (PMC5996732; doi:10.1016/j.dib.2018.03.100)
Supplement: Supplementary file 2 — Supplementary material [file mmc2.xlsx]

## Sheet: Munka1
Identifier	Comments	Comments2	Integration length (seconds)	Pb206_CPS	Pb207_CPS	U238_CPS	Approx_U_PPM	FInal_U_Th_Ratio	FInal_U_Th_Ratio_Int2SE	Final207_235	Final207_235_Prop2SE	Final206_238	Final206_238_Prop2SE	ErrorCorrelation_6_38vs7_35	Final207_206	Final207_206_Prop2SE	Final208_232	Final208_232_Prop2SE	FinalAge207_235	FinalAge207_235_Int2SE	FinalAge207_235_Prop2SE	FinalAge206_238	FinalAge206_238_Int2SE	FinalAge206_238_Prop2SE	FinalAge208_232	FinalAge208_232_Int2SE	FinalAge208_232_Prop2SE	FinalAge207_206	FinalAge207_206_Int2SE	FinalAge207_206_Prop2SE	Dose	Dose_Int2SE	Dose Corrected_Age	Dose CorrectedAge_2SE	Th_Dose corrected_Age	Th_Dose corrected_Age_2SE
Session 160412
GJ-1 - 1			35.832	154800	9190	1686000	329	29.26	0.49	0.8073	0.019	0.09807	0.0011	0.49899	0.06018	0.00077	0.0297	0.0036	601.6	4.9	10	603.1	3.8	6.6	591	51	70	607	21	28	690000000000000	36000000000000	602.538	6.45374	602.605	6.45368
GJ-1 - 2			35.832	150500	8960	1616000	316	30.18	0.39	0.8197	0.019	0.09787	0.0011	0.47197	0.06088	0.00073	0.0313	0.0039	607.7	4.9	11	601.9	3.6	6.5	621	56	76	633	19	26	669000000000000	36000000000000	601.523	6.45654	601.59	6.45648
GJ-1 - 3			30.713	151700	8940	1619000	318	29.54	0.56	0.806	0.02	0.0975	0.0012	0.40525	0.05958	0.00081	0.0306	0.0041	600.2	6.1	11	599.7	4.2	6.8	609	63	80	585	24	29	676000000000000	35000000000000	599.342	7.04592	599.409	7.04586
GJ-1 - 4			30.713	151000	8930	1615000	318	29.29	0.57	0.822	0.02	0.09849	0.001	0.36742	0.06015	0.00085	0.0295	0.0037	609.1	5.7	11	605.5	2.8	6.1	587	55	73	606	25	30	673000000000000	34000000000000	605.113	5.86569	605.179	5.86564
GJ-1 - 5			35.832	154100	9050	1695000	334	29.58	0.4	0.7986	0.018	0.09709	0.0012	0.43867	0.05954	0.00079	0.0293	0.0035	596.8	4.8	11	597.3	4.4	6.9	583	50	69	584	23	29	694000000000000	36000000000000	596.77	7.04669	596.837	7.04663
GJ-1 - 6			35.832	149400	8930	1592000	314	30.03	0.49	0.823	0.02	0.09747	0.0012	0.34158	0.06048	0.00092	0.0322	0.0038	609.4	6	11	599.6	4.3	6.9	640	53	75	617	28	33	666000000000000	34000000000000	599.214	7.04665	599.28	7.04659
GJ-1 - 7			35.832	142600	8380	1515000	317	29.91	0.5	0.807	0.02	0.09857	0.0011	0.22517	0.0594	0.00088	0.03	0.0035	601.5	5.7	11	606	3.4	6.4	597	48	69	578	27	32	675000000000000	35000000000000	605.591	6.45203	605.657	6.45197
GJ-1 - 8			30.713	140600	8500	1500000	314	29.46	0.63	0.825	0.021	0.09754	0.0011	0.53819	0.06143	0.00094	0.0309	0.0041	610.8	6.6	12	600	4	6.7	614	63	81	651	28	33	659000000000000	31000000000000	599.622	6.45884	599.689	6.45878
GJ-1 - 9			30.713	148500	8910	1602000	335	29.61	0.45	0.806	0.02	0.09681	0.0012	0.29381	0.06023	0.00094	0.0294	0.0039	599.8	5.9	11	595.7	4.7	7.1	585	59	76	608	29	33	706000000000000	35000000000000	595.125	7.04848	595.192	7.04842
GJ-1 - 11			35.832	138600	8170	1481000	318	30.25	0.51	0.81	0.02	0.09776	0.0011	0.39601	0.0598	0.00088	0.0315	0.0037	604.3	6.5	11	601.2	3.5	6.4	625	52	73	593	26	32	678000000000000	36000000000000	600.859	6.45699	600.925	6.45693
GJ-1 - 12			35.832	139700	8230	1500000	322	29.91	0.46	0.813	0.02	0.09778	0.0011	0.39095	0.05972	0.0009	0.032	0.0043	603.8	5.7	11	601.4	3.7	6.5	635	66	84	594	27	32	687000000000000	37000000000000	600.928	6.45638	600.995	6.45632
GJ-1 - 13			35.832	138900	8150	1485000	330	29.01	0.42	0.8129	0.019	0.09853	0.0011	0.036131	0.06	0.00097	0.0269	0.003	604.8	5.4	11	605.8	3.9	6.7	537	40	59	603	31	36	701000000000000	37000000000000	605.207	6.45075	605.274	6.45069
GJ-1 - 14			35.832	143400	8510	1558000	349	29.46	0.51	0.802	0.021	0.09793	0.0012	0.39193	0.05994	0.00089	0.0321	0.005	597.8	7	12	602.3	4.1	6.8	636	82	97	598	27	32	742000000000000	39000000000000	601.503	7.03911	601.569	7.03905
GJ-1 - 15			20.475	129300	7730	1357000	308	30.32	0.77	0.819	0.021	0.09831	0.0013	0.10104	0.06031	0.00096	0.0308	0.0048	607.1	6.6	12	604.5	5	7.4	613	79	94	612	29	34	654000000000000	24000000000000	604.184	7.62869	604.25	7.62862
GJ-1 - 16			30.713	130400	7750	1442000	321	30.17	0.56	0.8073	0.019	0.09727	0.0011	0.17371	0.06002	0.00085	0.0306	0.0047	600.8	4.7	11	598.4	3.5	6.4	607	78	92	601	25	31	666000000000000	33000000000000	597.966	6.4597	598.033	6.45964
GJ-1 - 17			30.713	129300	7640	1396000	309	29.9	0.63	0.8208	0.02	0.09775	0.0011	0.49611	0.06072	0.00079	0.0291	0.0038	608.4	5.4	11	601.2	3.7	6.5	579	58	75	627	22	28	647000000000000	30000000000000	600.906	6.45814	600.973	6.45808
GJ-1 - 18			25.594	139000	8210	1541000	339	30.01	0.74	0.807	0.02	0.0976	0.0011	0.35674	0.05987	0.00091	0.0289	0.0042	600.8	5.7	11	600.3	3.7	6.5	575	69	83	601	29	34	717000000000000	36000000000000	599.689	6.45556	599.756	6.4555
GJ-1 - 19			35.832	133700	7950	1440000	323	30.06	0.52	0.816	0.02	0.09805	0.0011	0.43941	0.0604	0.00085	0.0282	0.0033	605.6	6	11	603	4	6.7	561	45	64	618	24	30	692000000000000	37000000000000	602.49	6.45457	602.557	6.45451
GJ-1 - 20			40.951	129800	7760	1434000	323	29.37	0.48	0.812	0.02	0.09828	0.0012	0.42259	0.06024	0.00092	0.0345	0.004	603.1	6.2	11	604.3	4.3	6.9	685	56	79	612	27	32	682000000000000	35000000000000	603.831	7.03993	603.897	7.03987
GJ-1 - 21			35.832	129400	7700	1399000	317	29.72	0.49	0.8091	0.019	0.09817	0.0012	0.28358	0.05995	0.00081	0.0284	0.0036	601.8	4.9	11	603.7	4.3	6.9	566	52	70	602	23	29	671000000000000	34000000000000	603.26	7.04146	603.326	7.0414
GJ-1 - 22			35.832	124300	7420	1351000	313	29.71	0.56	0.806	0.021	0.09765	0.0011	0.41937	0.06024	0.00089	0.0311	0.0037	600.2	6.8	12	600.6	3.4	6.4	618	51	72	608	27	32	663000000000000	36000000000000	600.275	6.45827	600.342	6.45822
GJ-1 - 23			40.951	127600	7720	1428000	330	29.84	0.5	0.813	0.02	0.09731	0.0011	0.51243	0.06087	0.00091	0.0321	0.004	604.1	6.3	11	598.6	4	6.7	637	59	78	631	27	32	682000000000000	37000000000000	598.098	6.4584	598.164	6.45835
GJ-1 - 24			35.832	128800	7570	1398000	321	29.57	0.48	0.8139	0.019	0.09834	0.0011	0.089605	0.06023	0.00092	0.0289	0.0041	604.5	5.2	11	604.6	3.3	6.4	575	65	80	608	28	33	683000000000000	35000000000000	604.204	6.45299	604.271	6.45294
GJ-1 - 25			35.832	126100	7480	1384000	351	29.69	0.46	0.8077	0.019	0.09778	0.001	0.30447	0.06014	0.00082	0.0284	0.0036	601	5.2	11	601.4	2.9	6.1	565	53	70	605	24	29	737000000000000	39000000000000	600.609	5.86632	600.675	5.86628
GJ-1 - 27			20.475	112600	6690	1191000	311	29.78	0.69	0.82	0.022	0.09801	0.0011	0.017649	0.0607	0.0011	0.0326	0.0046	608.1	7.6	12	602.8	3.5	6.4	647	73	90	623	37	40	657000000000000	22000000000000	602.398	6.45625	602.464	6.4562
GJ-1 - 28			35.832	121900	7160	1342000	326	30.02	0.64	0.804	0.02	0.09771	0.0011	0.17049	0.05984	0.00092	0.0334	0.0041	599.6	6.7	12	600.9	3.8	6.6	662	59	80	606	29	34	684000000000000	35000000000000	600.475	6.45636	600.542	6.4563
GJ-1 - 29			30.713	122000	7250	1317000	319	29.86	0.68	0.812	0.021	0.09816	0.0012	0.18041	0.06029	0.0011	0.0274	0.0036	603.5	7	12	603.6	4.2	6.8	546	55	71	609	35	39	684000000000000	36000000000000	603.178	7.04127	603.245	7.04121
GJ-1 - 30			30.713	121800	7260	1329000	321	29.41	0.52	0.819	0.02	0.09786	0.0011	0.2559	0.06033	0.00094	0.0295	0.0035	608.2	5.7	11	601.9	3.9	6.7	588	49	69	612	29	34	675000000000000	31000000000000	601.406	6.45599	601.472	6.45594
GJ-1 - 31			35.832	122200	7330	1340000	324	29.32	0.52	0.808	0.02	0.09751	0.0011	0.47793	0.06014	0.00086	0.0304	0.0035	602.3	6.3	12	599.8	3.4	6.4	604	49	70	605	26	31	682000000000000	35000000000000	599.331	6.45784	599.398	6.45778
GJ-1 - 32			30.713	118200	7010	1296000	314	29.98	0.58	0.812	0.02	0.09807	0.0011	0.081322	0.05985	0.001	0.0298	0.004	603.4	5.6	11	603.1	3.8	6.6	593	62	79	598	34	39	660000000000000	31000000000000	602.712	6.45552	602.779	6.45546
GJ-1 - 33			35.832	121600	7260	1352000	328	30	0.55	0.815	0.021	0.09821	0.0012	0.35678	0.05991	0.00091	0.0317	0.0039	604.9	6.5	12	603.9	4.6	7.1	639	54	73	596	28	33	686000000000000	35000000000000	603.366	7.03978	603.432	7.03972
Mud Tank - 1			34.042	8480	519	79100	15.29	1.574	0.024	0.963	0.044	0.1126	0.0021	-0.098496	0.0623	0.0029	0.0381	0.0044	686	21	24	688	10	12	756	59	85	700	100	100	42200000000000	2200000000000	699.24	12.3644	699.305	12.3643
Mud Tank - 2			34.036	8640	507	76900	14.87	1.583	0.025	0.969	0.047	0.1172	0.002	-0.062575	0.0607	0.003	0.035	0.0043	689	23	26	714.1	9.4	11	694	62	84	600	110	110	43200000000000	2200000000000	726.202	11.7253	726.268	11.7252
Mud Tank - 3			34.031	8470	518	76900	14.9	1.574	0.026	0.995	0.055	0.1152	0.0022	-0.14063	0.0628	0.0035	0.0373	0.0047	697	26	28	703	11	13	739	68	91	670	120	120	42200000000000	2300000000000	714.544	12.9232	714.61	12.9231
NIST 610 - 1			34.045	358000	323000	1700000	329	0.9675	0.0065	27.73	0.65	0.2193	0.0034	0.9326	0.911	0.0083	0.5116	0.043	3409	11	23	1278	14	18	8348	88	570	5212.6	9.1	19	1950000000000000	150000000000000	1269.5	17.8777	1269.56	17.8776
NIST 610 - 2			34.066	360000	320000	1710000	333	0.97	0.0066	27.8	0.64	0.2211	0.0033	0.89532	0.9083	0.0081	0.5097	0.043	3411.5	9.6	22	1287	13	17	8324	73	570	5206.6	8.1	18	1940000000000000	150000000000000	1278.84	17.3247	1278.89	17.3245
NIST 610 - 3			34.043	344000	309000	1660000	327	0.9842	0.0057	27.64	0.65	0.219	0.0034	0.92708	0.9058	0.008	0.5084	0.043	3406	11	23	1277	14	18	8306	81	570	5200.8	7.6	18	1890000000000000	150000000000000	1268.01	17.8832	1268.07	17.8831
NIST 610 - 4			34.049	343000	308000	1620000	340	0.9844	0.007	27.65	0.66	0.2211	0.0035	0.94153	0.9063	0.0081	0.5071	0.043	3406	12	23	1288	15	18	8288	80	570	5202.1	8.2	18	1990000000000000	160000000000000	1278.64	18.3729	1278.7	18.3728
NIST 610 - 5			34.047	325000	291000	1550000	334	0.9819	0.0063	27.72	0.65	0.2208	0.0035	0.94693	0.9055	0.008	0.5019	0.042	3409	10	23	1286	15	19	8219	77	570	5200.2	7.5	18	1980000000000000	150000000000000	1277.19	18.379	1277.25	18.3788
NIST 610 - 6			34.074	327000	293000	1560000	339	0.9854	0.0083	27.52	0.62	0.2211	0.0029	0.89574	0.9042	0.0082	0.5053	0.042	3403.1	8.4	21	1287	11	15	8264	85	570	5197.3	8.6	19	1940000000000000	150000000000000	1278.83	15.2235	1278.89	15.2233
NIST 610 - 7			34.036	304000	273000	1450000	330	0.9936	0.0059	27.82	0.65	0.2218	0.0035	0.90535	0.9079	0.0081	0.5117	0.043	3412	11	23	1291	15	18	8351	79	570	5205.7	8.1	18	1970000000000000	160000000000000	1282.46	18.3644	1282.52	18.3642
NIST 610 - 8			34.034	304000	273000	1460000	323	0.9787	0.0076	27.56	0.63	0.2228	0.0034	0.90787	0.9054	0.0082	0.5091	0.043	3403.1	9.6	22	1297	14	18	8316	79	570	5200.1	8.5	19	1890000000000000	150000000000000	1287.98	17.8282	1288.04	17.8281
NIST 610 - 9			34.036	286000	257000	1390000	326	0.9848	0.0075	27.48	0.65	0.2207	0.0035	0.87263	0.9066	0.0085	0.504	0.042	3400	11	23	1286	15	19	8247	85	570	5202.7	9.9	19	1920000000000000	160000000000000	1276.85	18.3829	1276.91	18.3827
NIST 610 - 10			34.046	293000	263000	1405000	342	0.9862	0.0061	27.42	0.64	0.2205	0.0034	0.92474	0.9042	0.0082	0.5097	0.043	3400	11	24	1284	14	18	8324	79	570	5197.4	8.4	18	2020000000000000	160000000000000	1275.59	17.8575	1275.64	17.8573
NIST 610 - 11			34.043	285000	256000	1382000	343	0.982	0.0062	27.53	0.64	0.2204	0.0035	0.92258	0.904	0.0079	0.5072	0.042	3402	10	23	1284	15	18	8291	73	570	5196.9	7.2	18	2020000000000000	160000000000000	1274.87	18.3821	1274.93	18.3819
NIST 610 - 12			34.041	284000	251000	1361000	330	0.9761	0.0075	27.64	0.66	0.2217	0.0036	0.95169	0.9017	0.0078	0.5108	0.043	3406	11	23	1291	16	19	8338	85	570	5191.6	6.7	18	1960000000000000	150000000000000	1281.97	18.8915	1282.03	18.8913
NIST 610 - 13			34.031	278000	245000	1319000	320	0.9715	0.0068	27.63	0.63	0.2227	0.0033	0.91966	0.898	0.0081	0.5088	0.043	3405.5	9.2	22	1296	14	17	8312	66	570	5183.4	8.3	18	1910000000000000	150000000000000	1287.4	17.3043	1287.46	17.3042
AUSZ7-1 - 1			29.094	2140	103	386000	75.7	3.411	0.049	0.0397	0.0043	0.00584	0.00014	-0.085709	0.0491	0.005	0.00259	0.00056	39.4	4.1	4.2	37.53	0.79	0.87	52	10	11	130	210	210	9880000000000	490000000000	38.557	0.921591	38.63	0.921682
AUSZ7-1 - 2			34.065	2047	90	367000	77	3.409	0.045	0.0364	0.0039	0.00581	0.00013	-0.036414	0.0457	0.0049	0.00205	0.00048	36.3	3.7	3.8	37.37	0.78	0.86	41.3	9.1	9.7	-40	210	210	10180000000000	520000000000	38.356	0.855707	38.429	0.855806
AUSZ7-1 - 3			34.151	2340	102	412000	88.8	3.211	0.033	0.0375	0.0041	0.00599	0.00016	0.12955	0.0452	0.0048	0.00206	0.00046	37.3	3.9	4	38.52	0.97	1	41.6	8.6	9.3	-30	200	200	12120000000000	770000000000	39.494	1.05176	39.567	1.05184
AUSZ7-1 - 4			29.323	2400	113	438000	95.6	3.239	0.035	0.0382	0.0036	0.00578	0.00017	-0.12006	0.0486	0.0051	0.0018	0.00047	38	3.4	3.5	37.1	1	1.1	36.3	9	9.5	80	210	210	12500000000000	720000000000	38.106	1.11752	38.179	1.11759
AUSZ7-1 - 5			34.474	1998	101	363000	81.8	3.321	0.043	0.0409	0.005	0.00583	0.00016	-0.1305	0.0502	0.0058	0.00208	0.00057	40.6	4.8	4.8	37.47	0.95	1	42	11	12	110	210	220	10960000000000	670000000000	38.471	1.0527	38.543	1.05277
AUSZ7-1 - 6			34.321	1873	91	350000	77.8	3.411	0.039	0.0384	0.0044	0.00581	0.00016	-0.0070959	0.0478	0.0055	0.00166	0.00046	38.1	4.2	4.2	37.32	0.96	1	33.6	8.8	9.2	150	220	220	10070000000000	560000000000	38.355	1.05315	38.427	1.05322
AUSZ7-1 - 7			34.27	1704	75.7	312000	72.9	3.557	0.044	0.0364	0.0041	0.00592	0.00016	0.085491	0.045	0.0049	0.00139	0.00047	36.2	3.9	4	38.03	0.95	1	28.1	9.1	9.4	-40	210	220	9620000000000	520000000000	39.09	1.05334	39.163	1.05342
AUSZ7-1 - 8			33.606	1710	81.4	304000	74.9	3.592	0.056	0.0387	0.004	0.00595	0.00013	-0.18565	0.0469	0.0051	0.00211	0.00055	38.5	3.8	3.9	38.21	0.77	0.85	43	11	11	140	230	230	10040000000000	520000000000	39.281	0.855656	39.354	0.855756
AUSZ7-1 - 9			33.674	1975	88.8	347000	85.1	3.273	0.042	0.0389	0.0037	0.00596	0.00014	0.028349	0.0475	0.0044	0.00201	0.0005	38.7	3.5	3.6	38.29	0.8	0.88	40.6	9.4	10	40	180	180	11640000000000	620000000000	39.31	0.920609	39.383	0.9207
AUSZ7-1 - 10			34.048	1715	89.2	316000	76.3	3.431	0.041	0.0411	0.0041	0.00585	0.00018	-0.11978	0.0509	0.0057	0.00248	0.00057	40.8	3.9	4	37.6	1.1	1.2	50	11	11	240	220	230	10030000000000	550000000000	38.62	1.18482	38.693	1.18488
AUSZ7-5 - 1			29.49	124	3.5	320000	63	1.827	0.023	0.0021	0.0018	0.000391	3.9e-05	0.13642	0.043	0.037	0.00018	0.00014	2.1	1.8	1.8	2.52	0.25	0.25	3.7	2.8	2.8	-1200	1100	1100	610000000000	72000000000	2.638	0.263116	2.712	0.263472
AUSZ7-5 - 2			33.465	114	6.7	332000	69.5	1.86	0.023	0.0031	0.0017	0.000364	3.4e-05	0.028048	0.045	0.036	0.000109	7.8e-05	3.1	1.7	1.7	2.34	0.22	0.22	2.2	1.6	1.6	-600	1000	1000	599000000000	60000000000	2.456	0.229353	2.529	0.229763
AUSZ7-5 - 3			29.367	107	6.3	309000	66.6	1.833	0.024	0.0028	0.0019	0.000367	3.9e-05	-0.081954	0.064	0.045	3.4e-05	7.9e-05	2.8	1.9	1.9	2.37	0.25	0.25	0.7	1.6	1.6	-800	1100	1100	588000000000	63000000000	2.477	0.26313	2.55	0.263486
AUSZ7-5 - 4			29.111	98	6.9	312000	68.7	1.82	0.024	0.0028	0.0022	0.000321	3.7e-05	0.060297	0.05	0.049	0.00011	0.0001	2.8	2.2	2.2	2.07	0.24	0.24	2.2	2.1	2.1	-1200	1400	1400	523000000000	69000000000	2.168	0.249839	2.241	0.250215
AUSZ7-5 - 5			32.139	105	10.6	313000	70.1	1.755	0.021	0.0051	0.0015	0.000358	4e-05	-0.18552	0.112	0.041	0.00025	0.00018	5.1	1.5	1.5	2.31	0.26	0.26	5	3.6	3.6	540	740	740	605000000000	70000000000	2.415	0.26982	2.488	0.270168
AUSZ7-5 - 6			26.308	107	8.9	331000	73.8	1.805	0.023	0.0038	0.0013	0.000352	4e-05	0.29385	0.08	0.029	0.000161	9.6e-05	3.8	1.3	1.3	2.27	0.26	0.26	3.3	1.9	1.9	380	730	730	617000000000	74000000000	2.374	0.269775	2.448	0.270122
AUSZ7-5 - 7			36.194	99	4.2	308000	71.6	1.76	0.016	0.0021	0.0011	0.000361	4e-05	-0.18308	0.04	0.027	0.000137	8e-05	2.1	1.2	1.2	2.33	0.26	0.26	2.8	1.6	1.6	-550	870	870	593000000000	66000000000	2.435	0.269768	2.508	0.270115
AUSZ7-5 - 10			36.194	99	4.2	308000	71.6	1.76	0.016	0.0021	0.0011	0.000361	4e-05	-0.18308	0.04	0.027	0.000137	8e-05	2.1	1.2	1.2	2.33	0.26	0.26	2.8	1.6	1.6	-550	870	870	593000000000	66000000000	2.435	0.269768	2.508	0.270115
AUSZ7-5 - 8			33.101	90	7.6	295000	73.6	1.762	0.02	0.004	0.0019	0.000318	3.7e-05	-0.1864	0.122	0.061	0.000138	9.1e-05	4.1	1.9	1.9	2.05	0.24	0.24	2.8	1.8	1.8	-100	1000	1000	572000000000	76000000000	2.147	0.24973	2.22	0.250106
AUSZ7-5 - 9			33.64	110	5.9	299000	72.8	1.736	0.021	0.003	0.0014	0.000399	3.7e-05	-0.025621	0.064	0.033	8.6e-05	6.7e-05	3	1.4	1.4	2.57	0.24	0.24	1.7	1.3	1.4	-100	800	800	677000000000	67000000000	2.689	0.249329	2.762	0.249706
Plesovice - 1			34.49	196300	10160	3850000	756	9.244	0.092	0.3949	0.01	0.05412	0.00062	0.44153	0.05255	0.00076	0.01735	0.0016	337.8	4.1	7.2	339.8	2.1	3.8	348	16	33	306	27	33	885000000000000	48000000000000	338.919	3.78292	338.989	3.78291
Plesovice - 4			17.144	167200	8690	3240000	694	9.36	0.11	0.3933	0.011	0.05371	0.00073	0.64967	0.0528	0.00085	0.0178	0.0018	336.7	5.5	8.1	337.3	3.2	4.4	356	20	36	317	32	37	809000000000000	25000000000000	336.62	4.45854	336.689	4.45851
Plesovice - 5			34.072	144900	7570	2796000	643	9.82	0.14	0.4027	0.01	0.05441	0.00059	0.41242	0.05347	0.00083	0.01646	0.0016	343.5	4.2	7.4	341.6	1.8	3.6	330	16	32	349	29	34	766000000000000	21000000000000	341.021	3.60229	341.091	3.60228
Plesovice - 6			33.708	118000	6280	2291000	502	10.01	0.12	0.3978	0.01	0.05433	0.00068	0.48361	0.05343	0.00077	0.01635	0.0017	339.9	4.5	7.5	341	2.7	4.1	328	19	33	348	28	34	595000000000000	15000000000000	341.076	4.15865	341.146	4.15863
Plesovice - 7			25.832	162500	8620	3280000	773	9.53	0.11	0.3932	0.0095	0.05381	0.00067	0.309	0.05357	0.00076	0.0163	0.0017	336.7	3.6	6.9	337.9	2.7	4.1	327	20	34	350	27	32	902000000000000	33000000000000	336.991	4.08881	337.061	4.08879
Plesovice - 8			33.708	156000	8140	3100000	738	9.379	0.095	0.3953	0.01	0.05436	0.0006	0.44386	0.05274	0.00087	0.01693	0.0015	338.1	4.6	7.5	341.2	1.9	3.6	339	12	30	313	33	38	866000000000000	39000000000000	340.431	3.66054	340.5	3.66052
Plesovice - 9			33.708	155300	7990	3050000	762	9.266	0.081	0.3936	0.0096	0.054	0.00063	0.33245	0.05297	0.00076	0.01765	0.0017	336.9	3.7	7	339	2.3	3.9	353	17	34	324	27	33	904000000000000	46000000000000	338.172	3.84421	338.241	3.84419
Plesovice - 10			34.048	150700	7890	3000000	724	9.2	0.096	0.3943	0.0095	0.05365	0.00063	0.73917	0.05304	0.00066	0.01696	0.0016	337.4	3.6	6.9	336.9	2.3	3.9	340	14	31	332	22	29	851000000000000	43000000000000	336.16	3.84686	336.229	3.84684
91500 - 1			21.16	56600	4170	342000	67.1	2.604	0.047	1.848	0.049	0.1789	0.0024	0.16801	0.0742	0.0016	0.0541	0.0052	1068	13	20	1060.9	9.6	13	1065	50	100	1043	41	44	277000000000000	13000000000000	1065.79	13.1852	1065.85	13.1851
91500 - 2			34.321	52500	3900	310000	65	2.716	0.04	1.863	0.057	0.1792	0.0021	0.29976	0.0753	0.0017	0.0522	0.0049	1069	14	20	1062.6	6.8	11	1028	46	95	1075	42	46	271000000000000	14000000000000	1067.63	11.5353	1067.69	11.5352
91500 - 3			22.692	53200	3970	312000	67.3	2.626	0.045	1.856	0.057	0.1782	0.0023	0.19058	0.0752	0.0018	0.0539	0.0053	1065	15	20	1057	8.5	12	1061	56	100	1068	44	47	285000000000000	12000000000000	1061.93	12.6429	1061.99	12.6428
91500 - 4			13.407	56000	4210	344000	73.9	2.705	0.063	1.862	0.058	0.1787	0.003	0.041952	0.076	0.0022	0.0553	0.0054	1067	15	21	1060	13	16	1088	53	100	1089	56	59	305000000000000	12000000000000	1064.13	16.4785	1064.19	16.4783
91500 - 5			29.087	45800	3330	276000	63.1	2.742	0.037	1.851	0.057	0.1798	0.0025	0.30436	0.0739	0.0017	0.0524	0.005	1063	15	20	1066	10	14	1041	50	100	1055	42	45	265000000000000	11000000000000	1071.07	13.7283	1071.13	13.7282
91500 - 6			34.321	47100	3480	279000	61.3	2.606	0.039	1.822	0.051	0.1786	0.0021	0.1177	0.0752	0.0016	0.0531	0.005	1057	11	17	1059.4	7.3	12	1046	46	96	1068	39	42	260000000000000	14000000000000	1064.73	11.5451	1064.79	11.545
91500 - 7			33.674	46000	3390	274000	64.3	2.69	0.042	1.861	0.053	0.1781	0.0023	0.50188	0.0759	0.0015	0.0539	0.0054	1067	13	19	1056.5	8.7	13	1060	56	100	1093	36	39	270000000000000	14000000000000	1061.66	12.6471	1061.72	12.647
91500 - 8			34.014	44100	3250	266000	64	2.733	0.036	1.822	0.054	0.1768	0.0023	0.10819	0.0747	0.0018	0.0554	0.0051	1052	14	20	1049.5	8.5	12	1089	40	97	1060	43	46	264000000000000	14000000000000	1054.67	12.6629	1054.73	12.6628
91500 - 9			33.708	45900	3300	274000	67.5	2.584	0.034	1.788	0.055	0.1769	0.0025	0.31421	0.0733	0.0017	0.0536	0.0051	1040	15	20	1050.2	9.9	13	1055	46	97	1014	45	48	283000000000000	15000000000000	1054.79	13.7582	1054.85	13.7581
91500 - 10			18.253	48900	3650	310000	74.6	2.652	0.042	1.826	0.051	0.1766	0.0026	0.1426	0.0753	0.0017	0.0548	0.0054	1057	13	20	1048	11	14	1078	57	100	1071	43	46	307000000000000	13000000000000	1052.56	14.3053	1052.62	14.3051
CSO-BL1 - 1		rim	8.498	874	49	5530000	1134	1.763	0.026	0.00129	0.00033	0.000164	1.4e-05	-0.35518	0.058	0.016	8.6e-05	2.2e-05	1.31	0.33	0.33	1.06	0.09	0.091	1.73	0.41	0.44	540	660	660	4500000000000	440000000000	1.092	0.0931873	1.165	0.0941961
CSO-BL1 - 2		core of 1	26.994	262	15.3	1640000	338	2.37	0.18	0.00127	0.00043	0.000161	1.5e-05	-0.18553	0.061	0.021	8.6e-05	4.3e-05	1.28	0.43	0.43	1.04	0.096	0.097	1.73	0.86	0.87	190	610	610	1300000000000	160000000000	1.081	0.100688	1.154	0.101622
CSO-BL1 - 3	inclusion	rim	33.992	1137	166	6980000	1438	0.552	0.013	0.00351	0.00037	0.0001668	5.6e-06	-0.13337	0.151	0.015	7.01e-05	1e-05	3.55	0.36	0.37	1.075	0.035	0.036	1.42	0.17	0.2	2290	160	160	7540000000000	470000000000	1.107	0.037151	1.18	0.0396156
CSO-BL1 - 4		rim	18.995	582	31.6	4020000	831	1.854	0.052	0.00118	0.00034	0.000156	1.1e-05	-0.023856	0.051	0.015	6.1e-05	2.6e-05	1.2	0.34	0.34	1.008	0.07	0.071	1.23	0.52	0.53	0	500	500	3050000000000	240000000000	1.041	0.0733994	1.114	0.0746765
CSO-BL1 - 5	inclusion	rim	33.992	790	460	1420000	293	2.371	0.058	0.0454	0.0075	0.000549	6.9e-05	0.039778	0.59	0.059	0.00203	0.00038	44.8	7.2	7.2	3.54	0.44	0.44	41	6.8	7.6	4420	180	180	4110000000000	780000000000	3.658	0.459646	3.731	0.459847
CSO-BL1 - 6		rim	7.4982	363	23	2452000	508	4.34	0.11	0.00129	0.00074	0.000146	2e-05	-0.45048	0.056	0.032	5.4e-05	6.1e-05	1.31	0.75	0.76	0.94	0.13	0.13	1.1	1.2	1.2	300	1200	1200	1660000000000	250000000000	0.978	0.134024	1.052	0.134726
CSO-BL1 - 7	small inclusion	rim	8.498	1453	91	10420000	2160	0.4271	0.0072	0.0013	0.00045	0.0001549	7.8e-06	-0.044	0.062	0.023	4.44e-05	6.6e-06	1.32	0.46	0.46	0.999	0.049	0.05	0.9	0.11	0.13	380	640	640	10910000000000	720000000000	1.025	0.0516027	1.098	0.0534042
CSO-BL1 - 8		rim	10.498	1414	72	9280000	1931	2.576	0.034	0.00114	0.00028	0.0001612	5.5e-06	0.18286	0.052	0.013	2.9e-05	1.9e-05	1.15	0.28	0.28	1.039	0.034	0.036	0.6	0.37	0.38	260	520	520	7080000000000	270000000000	1.07	0.0364943	1.143	0.0390004
CSO-BL1 - 9		rim	27.493	316	14.9	2050000	428	2.1	0.11	0.00107	0.0003	0.000164	9.4e-06	-0.33933	0.051	0.014	6.6e-05	3.2e-05	1.08	0.3	0.3	1.057	0.06	0.06	1.33	0.64	0.65	30	520	530	1590000000000	140000000000	1.099	0.0629891	1.172	0.0644729
CSO-BL1 - 10	small inclusion	rim	18.496	1344	63	6150000	1284	1.237	0.018	0.00157	0.00024	0.0002429	6.3e-06	0.069274	0.0482	0.0073	8.3e-05	1.9e-05	1.59	0.24	0.24	1.566	0.038	0.04	1.67	0.36	0.39	100	310	310	7720000000000	560000000000	1.611	0.0417728	1.684	0.0439787
CSO-BL1 - 11		rim	5.9986	193	14	1143000	239	2.188	0.03	0.0017	0.0014	0.000169	1.7e-05	0.50033	0.062	0.051	8.5e-05	8.3e-05	1.7	1.5	1.5	1.09	0.11	0.11	1.7	1.7	1.7	-100	1500	1500	957000000000	78000000000	1.137	0.114343	1.21	0.115166
CSO-BL1 - 12		rim	23.494	833	46.4	5160000	1081	1.392	0.091	0.00128	0.0002	0.0001653	7.4e-06	-0.053895	0.0564	0.0092	4.8e-05	1.3e-05	1.3	0.2	0.2	1.065	0.047	0.048	0.97	0.25	0.26	340	340	340	4440000000000	250000000000	1.1	0.0492586	1.174	0.0511428
CSO-BL1 - 13	small inclusion	rim	18.995	991	51.4	5885000	1233	0.655	0.031	0.00135	0.00024	0.0001696	9.1e-06	0.19136	0.0535	0.0089	5.8e-05	1.3e-05	1.37	0.24	0.24	1.093	0.058	0.058	1.16	0.24	0.26	450	340	340	6130000000000	320000000000	1.127	0.0604467	1.2	0.0619915
CSO-BL1 - 14		rim	15.496	468	22.8	3076000	644.7	1.439	0.052	0.00095	0.00032	0.000152	1.3e-05	-0.20998	0.039	0.013	7.7e-05	3.7e-05	0.96	0.32	0.32	0.978	0.081	0.081	1.55	0.73	0.74	-240	580	580	2440000000000	190000000000	1.016	0.0868929	1.089	0.0879741
CSO-BL1 - 15		core of 14	16.496	274	600	2330000	487	2.252	0.094	0.045	0.085	0.000167	8e-05	0.81272	0.54	0.77	1.2e-05	2.2e-05	2.4	1.8	1.8	1.08	0.51	0.51	0.24	0.44	0.44	1800	2200	2200	1460000000000	180000000000	1.118	0.535589	1.191	0.535759
CSO-BL1 - 16		rim	11.497	161	10.8	1140000	237.7	2.381	0.049	0.00136	0.00064	0.000141	2.1e-05	0.52958	0.081	0.036	5.8e-05	6.8e-05	1.37	0.65	0.65	0.91	0.13	0.13	1.2	1.4	1.4	800	1000	1000	780000000000	120000000000	0.95	0.141447	1.023	0.142113
CSO-BL1 - 17		core of 16	33.992	258	29	1370000	285	2.53	0.13	0.0031	0.0022	0.000197	1.4e-05	-0.067542	0.14	0.14	2.7e-05	2.9e-05	3.1	2.2	2.2	1.271	0.09	0.091	0.54	0.58	0.58	470	690	690	1300000000000	110000000000	1.322	0.0939666	1.396	0.0949671
CSO-BL1 - 18		core of 10	18.496	643	41	2790000	580	1.56	0.15	0.0022	0.00053	0.000253	1.6e-05	0.29395	0.066	0.016	9.1e-05	3.5e-05	2.23	0.53	0.54	1.63	0.1	0.1	1.84	0.69	0.7	470	530	530	3520000000000	420000000000	1.687	0.106655	1.76	0.107537
CSO-BL1 - 19	La, Sr inclusion (little), good	core of 7	23.994	2789	140	19020000	3963	0.354	0.0086	0.00111	0.00013	0.000158	4.5e-06	-0.057286	0.0517	0.0065	5.74e-05	6.1e-06	1.12	0.13	0.13	1.018	0.027	0.029	1.16	0.076	0.12	180	240	240	21520000000000	730000000000	1.041	0.0296419	1.114	0.032678
CSO-BL1 - 20	inclusion	core	33.992	1190	560	2320000	484	1.565	0.02	0.034	0.0062	0.000525	5.5e-05	0.1069	0.421	0.044	0.001	0.00019	33.8	6	6	3.38	0.35	0.35	20.2	3.4	3.8	3970	160	160	6380000000000	800000000000	3.487	0.365202	3.56	0.365457
CSO-BL1 - 21		core of 8	29.493	706	31.9	4600000	959	3.783	0.037	0.001	0.00023	0.0001591	6.4e-06	0.032488	0.048	0.011	4.7e-05	2.2e-05	1.02	0.24	0.24	1.026	0.04	0.041	0.95	0.44	0.45	-40	430	430	3410000000000	210000000000	1.061	0.0426789	1.134	0.0448406
CSO-BL1 - 22	small inclusion	rim	19.495	767	46.5	5420000	1131	1.705	0.027	0.00128	0.00023	0.0001473	6.7e-06	-0.14486	0.058	0.011	5.6e-05	1.7e-05	1.3	0.23	0.23	0.949	0.042	0.043	1.13	0.34	0.35	700	320	320	3950000000000	160000000000	0.981	0.0446338	1.054	0.0467051
CSO-BL1 - 23	inclusion	core of 22	33.992	1035	239	5460000	1140	0.748	0.091	0.0062	0.0015	0.000195	1.8e-05	0.30478	0.212	0.04	0.0001	2.2e-05	6.3	1.5	1.6	1.26	0.11	0.12	2.02	0.42	0.45	2520	350	350	6500000000000	670000000000	1.295	0.119539	1.368	0.120327
CSO-BL1 - 24	small inclusion	rim	19.495	1009	56	5760000	1203	1.114	0.011	0.00138	0.00027	0.000179	7.9e-06	0.21933	0.056	0.011	5.6e-05	1.5e-05	1.4	0.28	0.28	1.154	0.05	0.051	1.12	0.28	0.29	260	400	400	5430000000000	370000000000	1.19	0.0525147	1.263	0.0542859
CSO-BL1 - 25		rim	6.9983	387	25	2223000	465	2.263	0.06	0.00162	0.00066	0.000171	1.5e-05	0.12102	0.065	0.026	0.000135	6.8e-05	1.64	0.67	0.67	1.104	0.096	0.096	2.7	1.3	1.4	650	890	890	1870000000000	180000000000	1.145	0.100441	1.218	0.101377
CSO-BL1 - 26	little comPb	core of 25	15.996	260	23.8	1781000	373	1.802	0.057	0.00181	0.00055	0.000152	1.6e-05	0.15546	0.083	0.025	5e-05	3.2e-05	1.84	0.56	0.56	0.98	0.1	0.1	1.01	0.63	0.64	1250	490	490	1300000000000	140000000000	1.02	0.107367	1.093	0.108244
CSO-BL1 - 27		rim	33.992	482	42	2931000	615	1.963	0.042	0.0021	0.0017	0.0001721	7.4e-06	-0.052784	0.095	0.086	3.3e-05	1.6e-05	2.1	1.7	1.7	1.109	0.047	0.048	0.67	0.33	0.33	210	510	510	2480000000000	130000000000	1.15	0.0494509	1.223	0.051328
CSO-BL1 - 28	inclusion	core of 27	14.497	279	22	1660000	348	2.21	0.11	0.00194	0.00081	0.00018	2.1e-05	0.059547	0.08	0.034	5.6e-05	4.2e-05	1.97	0.82	0.82	1.16	0.13	0.13	1.14	0.84	0.85	480	840	840	1490000000000	210000000000	1.207	0.140839	1.28	0.141508
CSO-BL1 - 29		rim	33.992	606	34.4	4280000	901	2.036	0.024	0.00118	0.00024	0.0001487	7.1e-06	0.042789	0.055	0.012	4.1e-05	1.6e-05	1.19	0.24	0.24	0.958	0.045	0.046	0.83	0.31	0.32	110	380	380	3160000000000	180000000000	0.992	0.0473737	1.065	0.04933
CSO-BL1 - 30	small inclusion	core of 29	19.495	3660	156	23700000	4990	0.3435	0.0051	0.00096	0.00012	0.0001551	3.8e-06	-0.24095	0.0457	0.0063	5.38e-05	5.8e-06	0.98	0.12	0.12	1	0.023	0.025	1.087	0.073	0.12	-40	260	260	27600000000000	2600000000000	1.02	0.024992	1.093	0.0285275
CSO-BL1 - 31	small inclusion	rim	7.4982	711	42	4760000	1005	1.948	0.034	0.00137	0.00056	0.000168	1.4e-05	-0.57496	0.063	0.029	9.7e-05	4.7e-05	1.39	0.57	0.57	1.085	0.088	0.089	1.95	0.94	0.96	300	930	930	3980000000000	300000000000	1.119	0.09326	1.192	0.094268
CSO-BL1 - 32	small inclusion	core of 31	5.4987	471	36	3090000	653	1.448	0.043	0.00175	0.00082	0.000175	3e-05	-0.23578	0.078	0.036	8.6e-05	6.9e-05	1.78	0.83	0.84	1.13	0.19	0.19	1.7	1.4	1.4	600	1100	1100	2570000000000	300000000000	1.169	0.200318	1.242	0.200787
CSO-BL1 - 33		core	13.997	445	33	3630000	769	1.403	0.017	0.00123	0.00044	0.0001402	8.8e-06	-0.069093	0.07	0.026	4.6e-05	2.4e-05	1.25	0.44	0.44	0.904	0.056	0.057	0.93	0.48	0.48	510	770	770	2540000000000	290000000000	0.937	0.0587846	1.01	0.0603721
CSO-BL1 - 34		core	7.9981	260	28	1550000	328	2.34	0.21	0.0025	0.0013	0.000189	2.1e-05	-0.32695	0.098	0.061	7.1e-05	7.3e-05	2.5	1.3	1.3	1.22	0.14	0.14	1.4	1.5	1.5	1000	1300	1300	1450000000000	280000000000	1.268	0.140843	1.341	0.141512
CSO-BL1 - 35		rim	28.493	462	26.3	3310000	704	1.939	0.018	0.00119	0.00039	0.0001503	8.2e-06	-0.039881	0.18	0.24	5.3e-05	2.1e-05	1.21	0.39	0.39	0.969	0.052	0.053	1.08	0.42	0.43	-10	560	560	2400000000000	140000000000	1.004	0.0547962	1.078	0.0564959
CSO-BL1 - 36		core of 35	19.495	179	13.7	1050000	223	2.17	0.1	0.00175	0.00077	0.000172	1.8e-05	0.23871	0.081	0.037	4.4e-05	4.8e-05	1.78	0.78	0.78	1.11	0.12	0.12	0.89	0.96	0.96	560	870	870	910000000000	190000000000	1.157	0.121111	1.231	0.121889
CSO-BL1 - 37		rim	12.997	337	22	2440000	520	1.45	0.024	0.00141	0.0005	0.000159	1.4e-05	-0.032409	0.08	0.041	4e-05	3e-05	1.43	0.5	0.51	1.023	0.091	0.092	0.81	0.6	0.6	470	760	760	1970000000000	230000000000	1.064	0.0936863	1.137	0.0946897
CSO-BL1 - 38	little comPb	rim	27.493	701	44.1	4972000	1062	1.015	0.046	0.00131	0.00023	0.000148	7.9e-06	-0.0372	0.063	0.012	4.6e-05	1.3e-05	1.33	0.24	0.24	0.954	0.05	0.051	0.92	0.25	0.26	410	390	390	4020000000000	230000000000	0.986	0.0526185	1.059	0.0543864
CSO-BL1 - 39	small inclusion, little comPb	core of 38	15.496	819	65	4750000	1015	0.816	0.033	0.002	0.00058	0.000182	1.3e-05	-0.25387	0.08	0.024	5.7e-05	1.8e-05	2.03	0.59	0.59	1.171	0.084	0.084	1.16	0.34	0.35	800	670	670	5060000000000	490000000000	1.211	0.0864642	1.284	0.0875506
CSO-BL1 - 40		rim	27.493	471	25.7	3560000	762	1.153	0.023	0.00108	0.00022	0.000136	6.9e-06	-0.018325	0.058	0.012	3.6e-05	1.3e-05	1.1	0.22	0.23	0.877	0.044	0.045	0.73	0.25	0.25	410	420	420	2640000000000	220000000000	0.909	0.0460922	0.982	0.0481008
CSO-BL1 - 41		core of 40	26.494	281	13.8	2130000	458	1.748	0.092	0.00094	0.00036	0.0001326	8.3e-06	-0.098073	0.045	0.02	4e-05	2.3e-05	0.96	0.37	0.37	0.855	0.053	0.053	0.81	0.46	0.47	-340	690	690	1470000000000	120000000000	0.889	0.0556665	0.963	0.0573405
CSO-BL1 - 42		rim	28.493	908	47.3	5460000	1171	0.847	0.027	0.00127	0.00026	0.0001713	5.7e-06	-0.030534	0.054	0.012	5.66e-05	1.1e-05	1.29	0.26	0.26	1.104	0.035	0.037	1.14	0.2	0.22	80	380	380	5480000000000	200000000000	1.139	0.0378913	1.212	0.0403106
CSO-BL1 - 43		rim	34.492	643	72	3600000	775	1.443	0.011	0.0027	0.002	0.0001871	9e-06	0.069783	0.073	0.011	5.8e-05	1.5e-05	2.8	1.9	1.9	1.206	0.057	0.058	1.17	0.29	0.31	710	310	310	3560000000000	200000000000	1.247	0.0599972	1.321	0.0615532
CSO-BL1 - 44	little comPb	core of 43	9.4977	785	58	3730000	803	1.1	0.11	0.00237	0.00047	0.000232	1.4e-05	0.10545	0.077	0.017	0.000116	4e-05	2.4	0.48	0.48	1.497	0.092	0.093	2.34	0.79	0.82	940	460	460	4680000000000	250000000000	1.544	0.0931332	1.617	0.0941425
CSO-NH5 - 1		rim	14.996	493	28.5	3080000	661	1.483	0.023	0.00132	0.00027	0.000159	1.1e-05	0.39189	0.059	0.012	5.5e-05	2.8e-05	1.34	0.27	0.27	1.028	0.07	0.071	1.11	0.55	0.56	390	380	380	2660000000000	140000000000	1.062	0.0734917	1.136	0.0747673
CSO-NH5 - 2	small inclusion, little comPb	core of 1	16.496	643	39.5	3930000	841	1.01	0.037	0.0015	0.0003	0.000172	1.2e-05	0.073878	0.063	0.012	6.5e-05	1.9e-05	1.53	0.3	0.3	1.106	0.077	0.077	1.31	0.37	0.39	600	370	370	3590000000000	260000000000	1.146	0.079973	1.22	0.0811466
CSO-NH5 - 3		rim	34.492	813	42.9	5180000	1109	1.448	0.034	0.00123	0.00024	0.0001635	5.4e-06	0.039517	0.0539	0.0099	6.6e-05	1.6e-05	1.24	0.24	0.24	1.054	0.034	0.035	1.33	0.3	0.32	110	340	340	4460000000000	230000000000	1.088	0.0359473	1.162	0.0384891
CSO-NH5 - 4		core of 3	28.993	810	40.5	4460000	953	1.659	0.091	0.00134	0.00027	0.0001883	7.2e-06	0.13111	0.0488	0.0093	5.7e-05	1.7e-05	1.36	0.27	0.27	1.214	0.045	0.047	1.16	0.33	0.34	30	360	360	4400000000000	270000000000	1.254	0.0479369	1.327	0.049871
CSO-NH5 - 5	disc	rim	23.994	750	167	3650000	777	1.077	0.015	0.0069	0.0025	0.000213	4.2e-05	0.6938	0.23	0.044	0.000177	7.1e-05	6.9	2.5	2.5	1.37	0.27	0.27	3.6	1.4	1.4	3060	340	340	4290000000000	710000000000	1.418	0.279665	1.492	0.28
CSO-NH5 - 6	small inclusion	rim	7.9981	734	56	6558000	1395	0.721	0.035	0.00133	0.00062	0.000127	1.4e-05	-0.061822	0.077	0.044	5.5e-05	2.6e-05	1.35	0.63	0.63	0.82	0.089	0.089	1.12	0.51	0.52	400	1100	1100	4910000000000	510000000000	0.845	0.0931331	0.918	0.0941426
CSO-NH5 - 7		rim	13.497	675	37	4558000	967.2	1.217	0.034	0.00121	0.00039	0.000156	1.1e-05	-0.14884	0.052	0.018	4.5e-05	1.8e-05	1.22	0.39	0.39	1.005	0.07	0.071	0.9	0.35	0.36	140	640	640	3780000000000	260000000000	1.04	0.0733052	1.113	0.0745839
CSO-NH5 - 8		rim	23.494	680	41.2	5400000	1143	0.975	0.017	0.00112	0.00028	0.0001257	5.3e-06	-0.044406	0.063	0.015	4.9e-05	1.2e-05	1.14	0.28	0.28	0.81	0.033	0.034	0.99	0.24	0.25	360	450	450	3800000000000	210000000000	0.838	0.0353236	0.911	0.0379074
CSO-NH5 - 9	small inclusion, little comPb	core of 8	24.494	3130	191	24200000	5110	0.519	0.01	0.001183	8.7e-05	0.0001359	3.2e-06	-0.073422	0.0645	0.0049	4.96e-05	5.6e-06	1.2	0.085	0.088	0.876	0.019	0.021	1.002	0.077	0.11	690	170	170	21400000000000	1100000000000	0.895	0.0210833	0.969	0.0251741
CSO-NH5 - 10		rim	33.992	464	26.7	2790000	588	1.266	0.082	0.00137	0.00032	0.000178	1e-05	0.010681	0.06	0.015	6.5e-05	2.1e-05	1.39	0.32	0.32	1.147	0.067	0.068	1.32	0.4	0.42	130	450	450	2620000000000	360000000000	1.189	0.0668005	1.262	0.0682014
CSO-NH5 - 11		rim	10.498	512	33	3914000	824	0.896	0.014	0.00124	0.0007	0.000137	1.6e-05	-0.24482	0.053	0.029	7.4e-05	2.1e-05	1.26	0.71	0.71	0.88	0.1	0.1	1.49	0.41	0.43	400	1100	1100	2980000000000	340000000000	0.915	0.106803	0.988	0.107684
CSO-NH5 - 12	little comPb	rim	13.497	472	34	3780000	793	1.309	0.027	0.00135	0.00044	0.0001349	1e-05	0.31402	0.063	0.019	4.6e-05	2.2e-05	1.37	0.44	0.44	0.869	0.064	0.064	0.93	0.44	0.45	510	630	630	2640000000000	210000000000	0.901	0.0668038	0.974	0.0682048
CSO-NH5 - 13		core	28.493	349	18.8	2640000	553	1.416	0.016	0.00117	0.0003	0.0001447	7.6e-06	0.1132	0.06	0.014	2.6e-05	1.6e-05	1.19	0.3	0.31	0.933	0.048	0.049	0.52	0.31	0.32	270	480	480	1850000000000	160000000000	0.969	0.0508737	1.042	0.0527002
CSO-NH5 - 14	common Pb	rim	21.995	386	70	2770000	581	1.118	0.016	0.00382	0.00063	0.000147	1e-05	0.298	0.194	0.032	9.2e-05	2.7e-05	3.87	0.64	0.64	0.945	0.066	0.067	1.86	0.52	0.54	2630	280	280	2080000000000	180000000000	0.983	0.0668953	1.057	0.0682943
CSO-NH5 - 15		core of 14	23.994	340	18.4	2620000	548	1.274	0.041	0.00107	0.00027	0.0001362	7.4e-06	0.0012315	0.059	0.015	3.3e-05	1.8e-05	1.09	0.27	0.28	0.878	0.047	0.047	0.66	0.37	0.37	390	510	510	1790000000000	110000000000	0.912	0.0495544	0.985	0.0514278
CSO-NH5 - 16	little comPb	rim	18.995	557	42	4200000	876	0.954	0.054	0.00152	0.00037	0.0001443	1e-05	0.16152	0.08	0.02	4.6e-05	1.4e-05	1.54	0.37	0.38	0.93	0.064	0.064	0.93	0.26	0.27	920	540	540	3090000000000	210000000000	0.963	0.0667054	1.036	0.0681084
CSO-NH5 - 17	little comPb	rim	15.496	991	64	7220000	1505	0.674	0.011	0.00114	0.00021	0.0001413	7.2e-06	-0.15149	0.055	0.01	4.8e-05	1.3e-05	1.16	0.22	0.22	0.911	0.046	0.047	0.97	0.26	0.27	540	400	400	5750000000000	380000000000	0.939	0.0478393	1.012	0.0497774
CSO-NH5 - 18		rim	23.994	338	20.5	2655000	553.4	1.143	0.013	0.00111	0.00028	0.0001319	7.7e-06	-0.19491	0.061	0.017	6.4e-05	2.1e-05	1.12	0.28	0.28	0.85	0.049	0.05	1.29	0.4	0.42	290	560	560	1800000000000	110000000000	0.883	0.051566	0.957	0.0533689
CSO-NH5 - 19		rim	22.995	683	40.6	4740000	987	1.01	0.013	0.00115	0.00026	0.0001443	6.4e-06	-0.22771	0.063	0.016	5.3e-05	1.4e-05	1.16	0.26	0.27	0.93	0.04	0.041	1.06	0.27	0.28	470	500	500	3730000000000	290000000000	0.962	0.0426621	1.035	0.0448246
CSO-NH5 - 20		core of 19	22.495	814	44	5294000	1103	1.05	0.12	0.0012	0.00024	0.0001572	7.1e-06	0.16962	0.0546	0.01	3.9e-05	1.3e-05	1.22	0.24	0.24	1.014	0.045	0.046	0.79	0.26	0.27	240	380	380	4460000000000	210000000000	1.047	0.0472635	1.12	0.0492242
CSO-NH5 - 21	little comPb	rim	19.995	691	44.9	4430000	923	1.139	0.023	0.00147	0.0002	0.0001614	8.2e-06	0.32577	0.0664	0.0091	5.3e-05	1.8e-05	1.49	0.2	0.21	1.04	0.052	0.053	1.08	0.36	0.37	730	290	290	3680000000000	210000000000	1.076	0.0546506	1.149	0.0563546
CSO-NH5 - 22		core of 21	9.9976	420	31	2870000	599	1.313	0.039	0.0017	0.0011	0.000161	2.5e-05	-0.087391	0.06	0.038	5.6e-05	2.9e-05	1.7	1.1	1.1	1.04	0.16	0.16	1.13	0.58	0.59	-10	990	990	2380000000000	410000000000	1.076	0.167123	1.15	0.167686
CSO-NH5 - 23		rim	27.993	1031	49.5	8170000	1704	0.8072	0.0077	0.00085	0.00014	0.0001324	4.8e-06	-0.040246	0.0463	0.0078	4.14e-05	7.9e-06	0.86	0.14	0.14	0.853	0.03	0.031	0.84	0.14	0.16	100	320	320	5910000000000	370000000000	0.88	0.0318905	0.953	0.0347307
CSO-NH5 - 24		core of 23	17.496	1470	103	11100000	2310	0.636	0.052	0.00144	0.00071	0.0001381	6e-06	-0.035623	0.078	0.041	5.11e-05	1.1e-05	1.46	0.71	0.71	0.89	0.038	0.038	1.03	0.19	0.21	360	460	460	9000000000000	1200000000000	0.915	0.0397524	0.988	0.0420649
CSO-NH5 - 25		core	19.995	247	14.2	2098000	439	1.527	0.088	0.00097	0.00034	0.00012	1.1e-05	-0.18099	0.06	0.024	5.1e-05	3.1e-05	0.98	0.35	0.35	0.772	0.071	0.072	1.03	0.63	0.63	140	770	770	1290000000000	130000000000	0.806	0.0738482	0.879	0.0751178
CSO-NH5 - 26	small inclsuion, little comPb	rim	25.994	944	54	7200000	1509	0.546	0.016	0.00109	0.00019	0.0001342	4.1e-06	0.11099	0.0577	0.0098	4.65e-05	8.9e-06	1.1	0.19	0.19	0.865	0.025	0.026	0.94	0.16	0.18	320	320	320	5940000000000	200000000000	0.892	0.0272419	0.965	0.0305179
CSO-NH5 - 27	small inclsuion, little comPb	rim	27.993	794	44.8	5780000	1216	1.2	0.023	0.0011	0.00016	0.0001439	5.7e-06	0.080982	0.0562	0.0088	5.7e-05	1.5e-05	1.11	0.16	0.16	0.928	0.036	0.037	1.16	0.28	0.3	380	320	320	4320000000000	270000000000	0.958	0.0379511	1.031	0.0403669
CSO-NH5 - 28	little comPb	core of 27	18.995	494	32.7	3650000	771	1.681	0.027	0.00127	0.00025	0.0001384	8.9e-06	0.25449	0.061	0.012	8.1e-05	3e-05	1.28	0.26	0.26	0.892	0.057	0.058	1.64	0.6	0.61	710	410	410	2510000000000	140000000000	0.925	0.0594711	0.998	0.0610407
CSO-NH5 - 29		rim	17.496	357	23.7	2140000	453	1.112	0.042	0.00136	0.00045	0.000165	1.4e-05	0.056264	0.073	0.026	4.9e-05	2.5e-05	1.38	0.45	0.46	1.063	0.09	0.09	0.99	0.5	0.5	690	620	620	1920000000000	230000000000	1.105	0.0937323	1.178	0.0947352
CSO-NH5 - 30		rim	19.495	780	43	6180000	1315	0.735	0.021	0.001	0.00023	0.0001297	5.3e-06	-0.017839	0.055	0.013	5.4e-05	1.5e-05	1.01	0.24	0.24	0.836	0.033	0.034	1.1	0.29	0.31	250	470	470	4670000000000	190000000000	0.863	0.035272	0.936	0.0378593
CSO-NH5 - 31		core of 30	15.496	360	11.6	2520000	576	1.701	0.024	0.0007	0.00031	0.000147	1.4e-05	-0.057838	0.033	0.015	5.4e-05	2.8e-05	0.71	0.32	0.32	0.949	0.088	0.089	1.1	0.56	0.57	-690	580	580	2150000000000	400000000000	0.984	0.0936811	1.057	0.0946847
CSO-NH5 - 32		core	33.992	538	27.2	2627000	607	1.644	0.035	0.00151	0.00032	0.000217	1e-05	0.0089043	0.0464	0.0099	8.6e-05	3.6e-05	1.54	0.33	0.33	1.399	0.065	0.066	1.74	0.71	0.72	-30	400	400	3190000000000	140000000000	1.448	0.0667096	1.521	0.0681122
CSO-NH5 - 33		rim	21.495	451	20.5	3560000	828	1.423	0.031	0.00086	0.00032	0.0001387	8.1e-06	0.12541	0.047	0.018	5.1e-05	2e-05	0.87	0.32	0.33	0.894	0.052	0.052	1.03	0.4	0.41	-310	580	580	2860000000000	260000000000	0.926	0.0540793	0.999	0.055801
CSO-NH5 - 34		core of 33	8.9979	550	23.2	4700000	1090	1.42	0.24	0.00084	0.00028	0.00013	1e-05	0.28064	0.042	0.016	4.2e-05	3e-05	0.85	0.28	0.28	0.837	0.066	0.067	0.85	0.6	0.6	-90	690	690	3700000000000	1200000000000	0.867	0.0666585	0.94	0.0680625
CSO-NH5 - 35	inclusion	rim	33.928	3350	2530	2870000	678	1.062	0.011	0.145	0.014	0.00135	0.00011	0.63519	0.777	0.037	0.00293	0.00039	137	12	12	8.67	0.68	0.68	59.2	6	7.8	4911	81	83	22000000000000	1800000000000	8.881	0.723177	8.954	0.7233
CSO-NH5 - 36		rim	13.997	421	25	3610000	858	1.328	0.021	0.00097	0.00039	0.0001184	8.6e-06	0.030148	0.057	0.023	6.1e-05	2.6e-05	0.98	0.39	0.39	0.763	0.055	0.056	1.23	0.52	0.53	30	730	730	2580000000000	220000000000	0.791	0.0574588	0.864	0.059082
CSO-NH5 - 37		core of 36	8.9979	1096	74	9910000	2370	0.95	0.02	0.00117	0.0004	0.0001305	8.9e-06	-0.068784	0.059	0.023	5.2e-05	1.3e-05	1.19	0.41	0.41	0.841	0.057	0.057	1.05	0.25	0.26	240	770	770	8040000000000	640000000000	0.865	0.0589935	0.938	0.0605756
CSO-NH5 - 38		rim	14.996	396	15	2520000	606	2.088	0.035	0.00085	0.00031	0.000163	1.4e-05	0.025213	0.043	0.017	0.000111	6.9e-05	0.86	0.31	0.31	1.053	0.089	0.09	2.2	1.4	1.4	-340	580	580	2300000000000	180000000000	1.09	0.093588	1.163	0.0945925
CSO-NH5 - 39		core of 38	18.496	238	12.5	1530000	370	1.905	0.043	0.00119	0.0004	0.000157	1.4e-05	0.1963	0.053	0.018	2.3e-05	2.2e-05	1.2	0.41	0.41	1.013	0.087	0.088	0.46	0.45	0.45	250	640	640	1430000000000	200000000000	1.053	0.0939185	1.126	0.0949196
CSO-NH5 - 40	inclusion	rim	32.492	1710	720	4050000	981	0.992	0.013	0.026	0.017	0.00045	0.00019	0.87734	0.27	0.11	0.00065	0.00044	25	15	15	2.9	1.2	1.2	13	8.7	8.8	2370	540	540	12000000000000	5300000000000	2.976	1.25613	3.049	1.25619
CSO-NH5 - 41	small inclusion, little comPb	core of 40	12.497	932	62	3940000	957	1.015	0.015	0.00222	0.00053	0.000237	1.7e-05	-0.12785	0.068	0.017	7.8e-05	2.1e-05	2.25	0.54	0.54	1.53	0.11	0.11	1.57	0.4	0.42	860	490	490	6090000000000	470000000000	1.574	0.112906	1.647	0.11374
CSO-NH5 - 42	little comPb	rim	30.493	401	24.4	3400000	826	1.842	0.04	0.00111	0.00026	0.0001236	8.6e-06	-0.044643	0.062	0.015	4.3e-05	2e-05	1.12	0.26	0.26	0.797	0.055	0.055	0.87	0.39	0.4	380	480	480	2510000000000	150000000000	0.826	0.0574719	0.899	0.0590947
CSO-NH5 - 43		core of 42	27.993	285	17.2	2212000	539	1.543	0.033	0.00113	0.00028	0.0001335	6.8e-06	-0.17435	0.061	0.016	6.1e-05	2.1e-05	1.14	0.28	0.28	0.861	0.043	0.044	1.24	0.42	0.43	340	520	520	1820000000000	100000000000	0.894	0.0455406	0.967	0.0475725
CSO-NH5 - 44		rim	33.992	296	15	1520000	371	2.227	0.034	0.00145	0.00051	0.000204	1.6e-05	-0.020521	0.044	0.016	8.8e-05	4e-05	1.47	0.51	0.51	1.32	0.1	0.1	1.77	0.8	0.82	-100	620	620	1840000000000	200000000000	1.366	0.107145	1.439	0.108023
CSO-PD2 - 1		rim	8.498	688	48	2785000	679	2.112	0.043	0.00257	0.00099	0.000262	2.1e-05	-0.39454	0.071	0.028	7.4e-05	3.8e-05	2.6	1	1	1.69	0.14	0.14	1.49	0.76	0.77	590	730	730	4270000000000	350000000000	1.745	0.139812	1.818	0.140485
CSO-PD2 - 2		core of 1	20.995	470	27.6	1740000	425	2.121	0.054	0.00225	0.0006	0.000278	1.7e-05	-0.016525	0.058	0.015	7.2e-05	3.6e-05	2.28	0.6	0.6	1.79	0.11	0.11	1.46	0.72	0.73	400	500	500	2820000000000	190000000000	1.856	0.113493	1.929	0.114322
CSO-PD2 - 3		rim	21.495	850	46.9	3610000	878	1.445	0.018	0.00184	0.00034	0.000246	1.2e-05	0.27695	0.054	0.0085	9e-05	2.3e-05	1.86	0.35	0.35	1.584	0.076	0.078	1.81	0.45	0.47	350	340	340	5470000000000	300000000000	1.635	0.0797609	1.708	0.0809373
CSO-PD2 - 4		core of 3	26.994	625	28.9	2280000	554	1.696	0.032	0.00188	0.00063	0.000292	2.8e-05	-0.04951	0.048	0.017	9.1e-05	3.3e-05	1.91	0.63	0.64	1.88	0.18	0.18	1.83	0.64	0.66	-330	500	500	4040000000000	410000000000	1.945	0.186495	2.018	0.186999
CSO-PD2 - 5		core	27.993	673	37.2	2920000	710	1.938	0.081	0.00198	0.0004	0.0002557	1e-05	0.20029	0.057	0.011	5.9e-05	2.6e-05	2.01	0.41	0.41	1.648	0.064	0.066	1.19	0.51	0.52	250	410	410	4180000000000	430000000000	1.702	0.066564	1.775	0.0679696
CSO-PD2 - 6	La inclusion (little)	rim	24.994	722	38.1	2711000	656.4	1.877	0.042	0.0021	0.00044	0.000275	1.2e-05	0.0024915	0.056	0.012	9.5e-05	3.2e-05	2.13	0.44	0.44	1.771	0.076	0.078	1.92	0.62	0.64	260	420	420	4430000000000	210000000000	1.831	0.0798768	1.904	0.0810515
CSO-PD2 - 7		rim	21.995	1038	53	4050000	977	1.539	0.015	0.00196	0.00052	0.000283	1.2e-05	-0.059471	0.049	0.014	7.5e-05	2.6e-05	1.99	0.53	0.53	1.824	0.078	0.08	1.51	0.52	0.53	-100	460	460	6880000000000	500000000000	1.878	0.0796339	1.951	0.0808121
CSO-PD2 - 8		rim	26.994	848	39.4	3205000	771	2.236	0.049	0.00175	0.00032	0.0002754	1e-05	-0.13549	0.0454	0.0083	7e-05	2.9e-05	1.78	0.32	0.33	1.775	0.062	0.064	1.42	0.58	0.59	-60	340	340	5060000000000	180000000000	1.832	0.0665028	1.905	0.0679095
CSO-PD2 - 9		core of 8	5.9986	543	9.4	2130000	511	4.02	0.13	0.00071	0.00052	0.000287	4.7e-05	-0.037637	0.017	0.013	5.4e-05	7e-05	0.72	0.53	0.53	1.85	0.3	0.3	1.1	1.4	1.4	-1290	560	560	3300000000000	530000000000	1.914	0.313441	1.987	0.313739
CSO-PD2 - 10		rim	24.494	914	45	3280000	783	2.02	0.1	0.00189	0.00033	0.000292	1.1e-05	-0.047982	0.0466	0.008	9.1e-05	2.7e-05	1.92	0.33	0.33	1.88	0.071	0.073	1.83	0.53	0.55	-50	330	330	5460000000000	370000000000	1.941	0.0731086	2.014	0.0743903
CSO-PD2 - 11	first part younger, zoned (second part older)	rim	12.497	391	23.7	1660000	394	2.025	0.081	0.00221	0.00076	0.000266	1.6e-05	-0.044775	0.062	0.021	0.000147	8.3e-05	2.24	0.77	0.77	1.72	0.1	0.11	3	1.7	1.7	450	690	690	2420000000000	230000000000	1.777	0.1069	1.851	0.10778
CSO-PD2 - 12		core of 11	13.997	444	16.5	1676000	396.6	1.907	0.055	0.00151	0.00038	0.000289	2.1e-05	-0.23378	0.036	0.012	0.000168	7.4e-05	1.54	0.39	0.39	1.86	0.13	0.13	3.4	1.5	1.5	-400	510	510	2700000000000	210000000000	1.93	0.140221	2.003	0.140892
CSO-PD2 - 13		rim	21.495	457	23.2	1825000	430	2.38	0.11	0.00187	0.00043	0.000263	1.5e-05	-0.056324	0.054	0.013	9.7e-05	5.5e-05	1.9	0.43	0.44	1.694	0.097	0.099	2	1.1	1.1	140	470	470	2610000000000	200000000000	1.757	0.100187	1.83	0.101125
CSO-PD2 - 14		rim	29.993	991	50.3	3880000	909	1.899	0.051	0.00192	0.0003	0.0002715	7.7e-06	0.28107	0.0509	0.0076	7.4e-05	2.1e-05	1.95	0.3	0.31	1.75	0.047	0.049	1.5	0.4	0.42	310	280	280	5900000000000	200000000000	1.804	0.0511524	1.877	0.0529688
CSO-PD2 - 15		rim	17.496	721	38.6	2688000	626	1.552	0.044	0.00207	0.00051	0.000281	1.8e-05	-0.39024	0.056	0.015	8.7e-05	3.2e-05	2.1	0.51	0.51	1.81	0.11	0.11	1.76	0.64	0.65	180	480	480	4250000000000	250000000000	1.871	0.119823	1.944	0.120609
CSO-PD2 - 16		rim	9.9976	788	46	3040000	705	2.25	0.33	0.00263	0.00091	0.000291	1.6e-05	0.064519	0.063	0.022	6.6e-05	4e-05	2.67	0.92	0.92	1.88	0.1	0.11	1.34	0.81	0.82	390	710	710	4870000000000	630000000000	1.936	0.106426	2.009	0.10731
CSO-PD2 - 17		rim	16.996	779	38.3	3070000	669	1.541	0.017	0.00187	0.00041	0.00027	2e-05	-0.041703	0.049	0.012	9e-05	2.7e-05	1.89	0.42	0.42	1.74	0.13	0.13	1.82	0.53	0.55	-50	430	430	4380000000000	310000000000	1.798	0.133133	1.871	0.13384
CSO-PD2 - 18		core of 17	13.997	652	37.9	2240000	486	1.79	0.15	0.00243	0.00068	0.000301	2.7e-05	0.24443	0.063	0.021	8.9e-05	4.2e-05	2.46	0.69	0.69	1.94	0.17	0.18	1.8	0.84	0.86	300	560	560	3500000000000	520000000000	2.007	0.180002	2.08	0.180524
CSO-PD2 - 19	inclusion	rim	35.492	807	66.7	2740000	592	2.94	0.078	0.00373	0.00056	0.0003178	1e-05	-0.019849	0.084	0.012	0.000169	4.6e-05	3.78	0.56	0.57	2.048	0.062	0.065	3.41	0.89	0.93	1010	310	310	4130000000000	190000000000	2.116	0.0665741	2.189	0.0679792
CSO-PD2 - 20	small inclusion, little comPb	rim	26.494	682	44.9	2610000	561	1.593	0.022	0.00243	0.00052	0.000272	1.5e-05	-0.038185	0.063	0.014	0.000104	3.1e-05	2.46	0.52	0.53	1.755	0.092	0.094	2.1	0.6	0.62	360	430	430	3690000000000	230000000000	1.813	0.0999656	1.886	0.100906
CSO-PD2 - 21		core of 20	26.494	572	28	2014000	431	2.154	0.051	0.00194	0.00048	0.000292	2.1e-05	0.10088	0.046	0.013	0.000127	4.9e-05	1.97	0.49	0.49	1.88	0.13	0.13	2.57	0.97	1	-210	450	450	2990000000000	240000000000	1.949	0.140165	2.022	0.140836
CSO-PD2 - 22	small inclusion	rim	9.9976	1197	69	5140000	1097	1.748	0.036	0.00199	0.00038	0.000253	2.7e-05	-0.29177	0.0606	0.0096	0.000143	4.2e-05	2.02	0.38	0.38	1.63	0.18	0.18	2.9	0.81	0.85	530	370	370	6820000000000	450000000000	1.68	0.179243	1.753	0.179768
CSO-PD2 - 23	little comPb	rim	25.494	1193	95	4780000	1016	1.494	0.027	0.0029	0.0012	0.000263	1.1e-05	0.13111	0.078	0.028	6.7e-05	2.2e-05	2.9	1.2	1.2	1.693	0.071	0.073	1.35	0.44	0.45	630	420	420	6580000000000	350000000000	1.746	0.0730342	1.82	0.0743173
CSO-PD2 - 24		rim	33.492	1557	260	6100000	1293	1.2551	0.0095	0.0054	0.0047	0.0002706	8e-06	0.22875	0.15	0.12	7.6e-05	1.6e-05	5.4	4.6	4.6	1.744	0.049	0.052	1.53	0.31	0.33	390	450	450	8800000000000	630000000000	1.793	0.0530105	1.866	0.0547653
CSO-PD2 - 25		core of 24	5.9986	1480	74	5330000	1128	1.68	0.18	0.00224	0.00053	0.000319	2.5e-05	0.16106	0.051	0.011	0.000109	6.3e-05	2.27	0.54	0.54	2.05	0.16	0.16	2.2	1.3	1.3	180	450	450	8580000000000	800000000000	2.114	0.165671	2.187	0.166239
CSO-PD2 - 26		rim	12.997	729	39	2960000	625	1.793	0.092	0.00189	0.00055	0.000266	2.2e-05	-0.078626	0.049	0.015	0.000105	4.5e-05	1.91	0.56	0.56	1.71	0.14	0.14	2.13	0.9	0.92	80	580	590	3990000000000	420000000000	1.772	0.146551	1.845	0.147194
CSO-PD2 - 27		rim	33.992	1083	54.6	4540000	957	1.39	0.031	0.00179	0.00026	0.0002598	8.7e-06	0.061359	0.0504	0.007	9.4e-05	2e-05	1.82	0.26	0.26	1.675	0.053	0.056	1.9	0.38	0.41	80	260	260	5920000000000	410000000000	1.726	0.0577862	1.799	0.0594
CSO-PD2 - 28		core of 27	33.992	600	41	2433000	513	1.807	0.053	0.0024	0.0011	0.0002654	1e-05	-0.050733	0.071	0.037	9.7e-05	3.1e-05	2.5	1.1	1.2	1.711	0.063	0.065	1.96	0.61	0.63	50	400	400	3190000000000	160000000000	1.771	0.0667047	1.844	0.0681073
CSO-PD2 - 29		rim	8.9979	858	42	3180000	669	1.873	0.041	0.00187	0.00068	0.000282	1.6e-05	0.1742	0.048	0.018	9.7e-05	4.5e-05	1.9	0.69	0.69	1.82	0.1	0.1	1.97	0.9	0.92	-30	690	690	4450000000000	390000000000	1.877	0.106494	1.95	0.107378
CSO-PD2 - 30		core	23.994	701	35.4	2520000	530	1.912	0.097	0.00194	0.00045	0.000293	1.5e-05	-0.3975	0.056	0.015	0.00012	3.8e-05	1.96	0.46	0.46	1.888	0.092	0.094	2.42	0.74	0.77	50	470	470	3630000000000	290000000000	1.953	0.0999669	2.026	0.100908
CSO-PD2 - 31		rim	19.995	798	35.8	3156000	664	1.154	0.014	0.00172	0.00038	0.00026	1.1e-05	-0.010649	0.048	0.011	9.5e-05	2.4e-05	1.75	0.39	0.39	1.675	0.069	0.071	1.93	0.47	0.49	120	420	430	4330000000000	270000000000	1.731	0.0732307	1.804	0.0745104
CSO-PD2 - 32		rim	15.496	893	58	3640000	766	1.849	0.04	0.0022	0.00049	0.000275	1.4e-05	-0.20714	0.065	0.016	0.000127	4.8e-05	2.23	0.5	0.5	1.773	0.089	0.09	2.56	0.95	0.98	580	510	510	4830000000000	250000000000	1.829	0.0931146	1.902	0.094124
CSO-PD2 - 33		rim	25.494	672	32.1	2553000	538.2	2.147	0.043	0.0018	0.00036	0.000275	1.6e-05	-0.055765	0.048	0.01	0.000167	5.2e-05	1.83	0.37	0.37	1.775	0.099	0.1	3.4	1	1	0	390	390	3440000000000	200000000000	1.834	0.106677	1.907	0.107559
CSO-PD2 - 34		rim	26.994	685	30.4	2320000	491	2.08	0.16	0.00191	0.00039	0.000315	1.8e-05	-0.065917	0.0454	0.0091	7.7e-05	3.8e-05	1.94	0.4	0.4	2.03	0.11	0.11	1.56	0.77	0.78	-60	350	350	3530000000000	250000000000	2.1	0.119965	2.173	0.12075
CSO-PD2 - 35	small inclusion, little comPb	rim	30.993	1825	103.9	7654000	1617	0.579	0.018	0.00201	0.0002	0.0002526	6.3e-06	0.14908	0.0578	0.0055	6.71e-05	9.1e-06	2.04	0.2	0.2	1.628	0.037	0.04	1.36	0.15	0.18	450	200	200	11760000000000	300000000000	1.671	0.041661	1.744	0.0438725
CSO-PD2 - 36		core of 35	28.993	506	24.5	2010000	425	1.841	0.029	0.00185	0.0004	0.000279	1.6e-05	-0.070531	0.053	0.012	5.9e-05	3e-05	1.88	0.4	0.41	1.8	0.1	0.11	1.2	0.59	0.6	130	420	420	2740000000000	280000000000	1.863	0.106825	1.936	0.107706
CSO-PD2 - 37	old (200Ma), disc	rim	26.994	74400	4350	2640000	560	3.077	0.041	0.254	0.017	0.0313	0.0019	0.95239	0.0589	0.0013	0.00023	6.9e-05	229	13	14	198	12	12	4.6	1.3	1.4	566	44	48	384200000000000	5300000000000	199.208	11.9131	199.279	11.913
CSO-PD2 - 38	inclusion	core of 37	33.992	108800	7720	840000	179	2.04	0.12	1.57	0.15	0.155	0.013	0.98404	0.0726	0.0016	0.0531	0.0057	936	62	63	924	70	71	1045	70	110	994	41	44	579000000000000	56000000000000	928.499	72.7304	928.562	72.7297
CSO-PD2 - 39		rim	28.493	446	24.2	1682000	358	1.696	0.067	0.00228	0.00054	0.000289	2.3e-05	0.50488	0.052	0.011	0.000173	6e-05	2.31	0.55	0.55	1.86	0.15	0.15	3.5	1.2	1.2	320	390	390	2390000000000	220000000000	1.931	0.153688	2.005	0.154301
CSO-PD2 - 40		core of 39	24.994	819	45.3	3040000	649	1.955	0.099	0.00219	0.00051	0.000286	1.9e-05	0.020991	0.053	0.012	9.2e-05	2.9e-05	2.22	0.51	0.52	1.84	0.12	0.12	1.87	0.57	0.59	100	420	420	4470000000000	290000000000	1.904	0.126482	1.977	0.127226
CSO-PD2 - 41		rim	16.996	933	51	3880000	831	1.539	0.013	0.00206	0.00045	0.0002684	8.6e-06	-0.2112	0.056	0.012	8.5e-05	3.4e-05	2.08	0.46	0.46	1.73	0.053	0.055	1.73	0.67	0.69	260	440	440	5350000000000	340000000000	1.784	0.0571688	1.858	0.0587995
CSO-PD2 - 42		core of 41	20.995	1082	81	4170000	897	1.907	0.033	0.003	0.0016	0.000288	1.1e-05	-0.019408	0.078	0.043	0.0001	3e-05	3.1	1.6	1.6	1.858	0.07	0.072	2.02	0.59	0.61	440	470	470	5970000000000	300000000000	1.913	0.0730612	1.986	0.0743438
CSO-PD2 - 43		rim	33.992	1542	1700	6380000	1376	0.955	0.015	0.032	0.058	0.0002561	7.1e-06	0.0074153	0.8	1.5	8.8e-05	1.4e-05	21	37	37	1.651	0.043	0.046	1.78	0.23	0.27	2200	3600	3600	9240000000000	600000000000	1.697	0.0470312	1.77	0.0490007
CSO-PD2 - 44	small inclusion, too large error	core of 43	7.5026	640	39	1970000	427	1.618	0.072	0.00285	0.00086	0.000324	6.8e-05	-0.098901	0.061	0.021	0.000106	6.7e-05	2.89	0.87	0.87	2.09	0.44	0.44	2.1	1.3	1.4	370	690	690	3820000000000	890000000000	2.161	0.453469	2.234	0.453673
CSO-PD2 - 45	small inclusion	rim	18.995	923	46.7	3540000	769	1.652	0.02	0.002	0.00039	0.000267	1.2e-05	0.16159	0.0553	0.0099	7.2e-05	2.8e-05	2.03	0.39	0.39	1.723	0.073	0.075	1.46	0.56	0.57	260	360	360	4970000000000	270000000000	1.776	0.0798181	1.849	0.0809937
CSO-AB - 1	inclusion, reject	rim	29.556	259	82	3840000	838	1.165	0.031	0.0032	0.0011	7.19e-05	9.5e-06	0.90822	0.283	0.055	8.9e-05	3.3e-05	3.3	1.1	1.1	0.464	0.061	0.061	1.8	0.65	0.67	3220	390	390	1530000000000	190000000000	0.482	0.0637029	0.555	0.0651708
CSO-AB - 2	Ba inclusion, high U, reject	core of 1	33.205	1201	61.4	21710000	4940	0.33	0.016	0.000444	5.9e-05	5.92e-05	2.1e-06	-0.028204	0.0549	0.0072	2.01e-05	2.7e-06	0.45	0.059	0.06	0.382	0.013	0.013	0.407	0.043	0.055	260	250	250	10570000000000	400000000000	0.392	0.013899	0.465	0.0195563
CSO-AB - 3	good	rim	10.582	444	30.7	9680000	2213	0.638	0.0089	0.00048	0.00013	5.04e-05	3.7e-06	0.10533	0.073	0.02	1.35e-05	8.2e-06	0.49	0.14	0.14	0.325	0.023	0.024	0.27	0.16	0.17	720	650	650	3240000000000	220000000000	0.336	0.0246842	0.409	0.0282589
CSO-AB - 4	small inclusion, little comPb	rim	27.367	230	27.7	4840000	1111	0.8243	0.0079	0.00083	0.00017	5.04e-05	4.6e-06	0.12045	0.113	0.022	1.75e-05	6.8e-06	0.84	0.17	0.17	0.325	0.029	0.03	0.35	0.13	0.14	1800	400	400	1510000000000	150000000000	0.338	0.0308436	0.411	0.0337724
CSO-AB - 5	good	rim	21.163	141	10	2943000	678	1.265	0.069	0.00051	0.00025	4.96e-05	4.2e-06	0.20793	0.062	0.034	1.8e-05	1.4e-05	0.51	0.25	0.25	0.32	0.027	0.027	0.36	0.27	0.28	-200	1000	1000	872000000000	81000000000	0.334	0.0282739	0.407	0.031443
CSO-AB - 6	disc	core	18.974	212	34	2110000	490	1.84	0.36	0.00259	0.00048	0.0001033	9.1e-06	0.059396	0.161	0.036	0.000115	5.4e-05	2.63	0.48	0.48	0.666	0.058	0.058	2.3	1.1	1.1	2420	450	450	1280000000000	290000000000	0.693	0.0610805	0.767	0.0626099
CSO-AB - 7	good	rim	25.177	289	13.7	3340000	776	1.393	0.072	0.00065	0.00017	9.19e-05	5.4e-06	-0.056314	0.051	0.014	3.7e-05	1.5e-05	0.66	0.17	0.17	0.592	0.035	0.035	0.75	0.3	0.31	190	490	490	1740000000000	120000000000	0.616	0.0361723	0.689	0.0386996
CSO-AB - 8	little comPb	core of 7	24.812	238	30.7	2410000	562	2.128	0.094	0.00179	0.00048	0.000107	1e-05	-0.076199	0.125	0.035	8.1e-05	3e-05	1.82	0.48	0.48	0.69	0.066	0.066	1.64	0.59	0.61	1970	470	470	1390000000000	170000000000	0.718	0.067084	0.791	0.0684793
CSO-AB - 9	good	rim	24.812	336	21.6	4640000	1086	1.355	0.014	0.00066	0.00019	7.73e-05	5.8e-06	-0.0015404	0.07	0.024	3.6e-05	1.2e-05	0.67	0.19	0.19	0.499	0.037	0.037	0.72	0.24	0.25	240	600	600	2040000000000	190000000000	0.517	0.0388068	0.59	0.0411727
CSO-AB - 10	good	rim	21.893	247	20.3	5450000	1277	1.322	0.07	0.00055	0.00015	4.95e-05	5.4e-06	0.017579	0.084	0.026	1.85e-05	8.5e-06	0.56	0.15	0.15	0.319	0.035	0.035	0.37	0.17	0.17	910	630	630	1590000000000	170000000000	0.332	0.0361995	0.405	0.0387253
CSO-AB - 11	good	core of 10	14.96	300	27	5540000	1300	0.961	0.021	0.00074	0.00032	5e-05	1.4e-05	-0.06402	0.143	0.076	2e-05	1e-05	0.75	0.32	0.32	0.323	0.087	0.087	0.41	0.21	0.21	990	990	990	2040000000000	810000000000	0.335	0.0937937	0.408	0.0947963
CSO-AB - 12	little comPb	rim	26.128	281	26.9	5310000	1252	1.467	0.014	0.00075	0.00021	5.49e-05	3.8e-06	-0.066248	0.105	0.032	5.1e-06	8e-06	0.76	0.21	0.21	0.354	0.024	0.025	0.1	0.16	0.16	820	710	710	1720000000000	150000000000	0.368	0.0254617	0.441	0.0289405
CSO-AB - 13	small inclusion !!!!	core	24.083	131	5.8	2360000	558	1.149	0.022	0.00014	0.00031	5.72e-05	7.9e-06	-0.013745	0.024	0.048	2e-05	1e-05	0.15	0.31	0.31	0.369	0.051	0.051	0.41	0.2	0.21	-1600	1300	1300	830000000000	120000000000	0.385	0.0531922	0.458	0.0549419
CSO-AB - 14	comPb	core	21.163	332	47	3350000	794	1.11	0.078	0.00202	0.00048	0.0001	1.4e-05	-0.047456	0.145	0.042	6.2e-05	1.9e-05	2.05	0.49	0.49	0.646	0.088	0.088	1.25	0.38	0.39	1450	710	710	2140000000000	390000000000	0.669	0.0936765	0.742	0.0946802
CSO-AB - 15	good	rim	10.582	61	4.3	1241000	294.5	1.514	0.031	0.0005	0.00091	4.9e-05	1.2e-05	0.34446	0.09	0.19	6e-06	2.7e-05	0.51	0.92	0.92	0.317	0.076	0.076	0.12	0.54	0.54	-1600	3300	3300	360000000000	89000000000	0.332	0.0812613	0.405	0.0824168
CSO-AB - 16	comPb, inclusion	core of 15	21.893	990	119	16780000	3990	0.42	0.011	0.00106	0.0002	6.28e-05	3.1e-06	0.29296	0.123	0.022	2.76e-05	4.9e-06	1.07	0.21	0.21	0.405	0.019	0.02	0.558	0.088	0.099	1880	370	370	8180000000000	430000000000	0.416	0.0205477	0.489	0.0247279
CSO-AB - 17	good	rim	22.258	465	25.5	9370000	2229	0.571	0.01	0.00042	0.0001	5.16e-05	3.4e-06	0.018096	0.056	0.015	1.76e-05	4.4e-06	0.42	0.1	0.11	0.333	0.022	0.022	0.355	0.084	0.089	360	500	500	3510000000000	250000000000	0.344	0.0226698	0.417	0.0265176
CSO-AB - 18	little ComPb, small inclusion	rim	28.461	632	45	11940000	2845	0.453	0.023	0.000552	9e-05	5.59e-05	2.6e-06	0.017947	0.073	0.012	1.89e-05	3.1e-06	0.561	0.091	0.091	0.36	0.016	0.016	0.381	0.053	0.062	840	330	330	5280000000000	240000000000	0.372	0.0172896	0.445	0.0220951
CSO-AB - 19	good	core	24.083	98	9.1	2092000	499	1.106	0.012	0.00049	0.00025	4.9e-05	6.2e-06	0.28109	0.088	0.045	3.4e-05	1.6e-05	0.49	0.25	0.25	0.316	0.04	0.04	0.7	0.32	0.33	100	1000	1000	629000000000	85000000000	0.331	0.0418197	0.404	0.0440241
CSO-AB - 20	little comPb	rim	25.907	221	19.7	3110000	742	2.44	0.2	0.00097	0.00028	7.3e-05	7.2e-06	0.025275	0.092	0.029	2.8e-05	2e-05	0.99	0.28	0.28	0.471	0.046	0.046	0.56	0.4	0.41	1080	640	640	1300000000000	150000000000	0.49	0.0483366	0.563	0.0502557
CSO-AB - 21	good	core	27.002	478	30.7	7130000	1701	1.284	0.073	0.00063	0.00014	7.17e-05	4.4e-06	-0.025231	0.064	0.016	3.16e-05	1e-05	0.64	0.14	0.14	0.462	0.028	0.028	0.64	0.2	0.21	330	470	470	3110000000000	220000000000	0.478	0.0293629	0.552	0.0324257
CSO-AB - 22	good	rim	24.083	348	26	3993000	953.6	1.138	0.012	0.00094	0.00057	9.17e-05	5.3e-06	-0.030982	0.07	0.04	2.4e-05	1.1e-05	0.95	0.58	0.58	0.591	0.033	0.034	0.49	0.23	0.23	-80	700	700	2230000000000	130000000000	0.613	0.0354435	0.686	0.0380193
CSO-AB - 23	inclusion, comPb	core of 22	21.893	3400	370	26800000	6410	0.3926	0.0073	0.00212	0.00075	0.000126	1.3e-05	0.1754	0.125	0.048	4.2e-05	5.2e-06	2.15	0.75	0.75	0.813	0.08	0.081	0.849	0.077	0.1	1490	440	440	28400000000000	3600000000000	0.829	0.0854847	0.902	0.0865836
CSO-AB - 24	comPb	rim	27.731	248	78	4670000	1115	1.141	0.017	0.0027	0.0012	5.39e-05	5e-06	-0.039417	0.29	0.086	4.4e-05	1.3e-05	2.7	1.2	1.2	0.348	0.032	0.032	0.9	0.25	0.26	2510	670	670	1620000000000	150000000000	0.361	0.0335225	0.435	0.0362353
CSO-AB - 25	inclusion, comPb	core of 24	32.475	703	233	9700000	2310	0.545	0.083	0.00365	0.00088	7.2e-05	4.8e-06	0.59083	0.349	0.061	4.33e-05	8.8e-06	3.69	0.89	0.89	0.464	0.03	0.031	0.88	0.16	0.18	3570	290	290	6020000000000	880000000000	0.479	0.0318994	0.552	0.0347392
CSO-AB - 26	inclusion, comPb	rim	33.935	338	230	5040000	1201	1.642	0.014	0.0064	0.0038	7.03e-05	6.9e-06	-0.027352	0.71	0.58	0.000104	2.8e-05	6.4	3.7	3.7	0.453	0.044	0.045	2.1	0.54	0.57	3900	1400	1400	2130000000000	310000000000	0.47	0.0461734	0.544	0.0481788
CSO-AB - 27	good	core of 26	12.406	307	24	5500000	1308	0.549	0.013	0.00063	0.00027	5.66e-05	7.2e-06	-0.061678	0.085	0.038	2.25e-05	8.3e-06	0.64	0.28	0.28	0.365	0.046	0.046	0.45	0.16	0.17	720	950	950	2300000000000	290000000000	0.379	0.0481474	0.452	0.0500738
CSO-AB - 28	good	rim	10.582	282	21	5950000	1413	0.655	0.0079	0.00052	0.00029	4.84e-05	4.7e-06	-0.11761	0.079	0.049	1.42e-05	8.1e-06	0.52	0.29	0.3	0.312	0.03	0.03	0.29	0.16	0.16	400	1200	1200	2010000000000	180000000000	0.324	0.0314571	0.397	0.0343337
CSO-AB - 29	good, 1st young (2nd old, 20 Ma)	core of 28	10.582	454	700	7160000	1700	1.46	0.13	0.016	0.017	7.3e-05	1.5e-05	-0.012722	1.3	1.5	3.8e-05	2.1e-05	16	17	17	0.472	0.097	0.097	0.77	0.41	0.42	4900	3700	3700	3050000000000	430000000000	0.487	0.100101	0.56	0.101041
CSO-AB - 30	small inclusion, good	rim	25.907	669	41.9	12200000	2891	0.437	0.012	0.00048	0.0001	5.56e-05	2.1e-06	-0.12959	0.059	0.013	1.91e-05	3.4e-06	0.49	0.1	0.1	0.359	0.013	0.013	0.385	0.061	0.069	460	430	440	5570000000000	330000000000	0.37	0.0139622	0.443	0.0196013
CSO-AB - 31	good	rim	26.272	214	13.3	4600000	1087	0.954	0.01	0.00049	0.0002	4.82e-05	3.4e-06	0.11018	0.07	0.028	9.9e-06	7.1e-06	0.5	0.2	0.2	0.311	0.022	0.022	0.2	0.14	0.14	370	730	730	1410000000000	110000000000	0.323	0.0228122	0.397	0.0266394
CSO-AB - 32	comPb	core of 31	30.286	246	42.1	4200000	961	0.845	0.024	0.00149	0.00027	6.25e-05	5.3e-06	0.017921	0.192	0.038	4.7e-05	1.3e-05	1.51	0.27	0.27	0.403	0.034	0.034	0.95	0.25	0.27	2630	370	370	1610000000000	170000000000	0.419	0.035527	0.492	0.0380973
CSO-AB - 33	little comPb	rim	20.799	367	33.8	6960000	1587	2.063	0.033	0.00074	0.00015	5.55e-05	4.7e-06	-0.058997	0.101	0.024	2.4e-05	1.2e-05	0.75	0.15	0.15	0.358	0.03	0.031	0.48	0.24	0.25	1370	510	510	2060000000000	170000000000	0.371	0.0314511	0.445	0.0343281
CSO-AB - 34	good	rim	29.921	216	13.8	4500000	1023	1.124	0.022	0.00042	0.00012	5.15e-05	4.8e-06	0.10507	0.062	0.019	2.45e-05	8.6e-06	0.43	0.12	0.12	0.332	0.031	0.031	0.5	0.17	0.17	330	590	590	1310000000000	120000000000	0.346	0.0322149	0.419	0.0350292
CSO-AB - 35	good	rim	15.69	264	13.9	5600000	1268	1.151	0.014	0.00039	0.00014	4.8e-05	3.9e-06	-0.16343	0.061	0.022	1.74e-05	9.2e-06	0.39	0.14	0.14	0.309	0.025	0.025	0.35	0.18	0.19	310	720	720	1560000000000	110000000000	0.322	0.0261503	0.395	0.0295482
CSO-AB - 36	good	rim	33.935	256	14.6	2590000	585	2.092	0.035	0.00076	0.00029	0.0001172	7.2e-06	-0.17575	0.046	0.019	6.1e-05	2.6e-05	0.77	0.29	0.29	0.756	0.046	0.047	1.23	0.52	0.53	-10	610	610	1460000000000	190000000000	0.786	0.0482609	0.859	0.0501827
CSO-AB - 37	comPb	core of 36	32.11	223	67	1380000	312	1.863	0.042	0.0081	0.0026	0.000168	1.9e-05	0.17842	0.289	0.063	0.000271	9e-05	8.2	2.6	2.6	1.08	0.12	0.12	5.5	1.8	1.8	2790	490	490	1250000000000	130000000000	1.128	0.127572	1.201	0.12831
CSO-AB - 38	good	core	25.177	199	14.7	4220000	947	1.031	0.042	0.00052	0.00021	5.23e-05	3.7e-06	-0.1114	0.08	0.034	2.59e-05	9.5e-06	0.53	0.21	0.21	0.337	0.024	0.024	0.52	0.19	0.19	330	730	730	1250000000000	110000000000	0.351	0.0248411	0.424	0.0283961
CSO-AB - 39	inclusion	core	33.935	690	486	3248000	728	0.941	0.036	0.0227	0.005	0.000227	3.8e-05	0.57438	0.653	0.065	0.000365	8.8e-05	22.7	4.9	4.9	1.46	0.24	0.24	7.4	1.7	1.8	4530	210	210	4280000000000	670000000000	1.511	0.252995	1.585	0.253366
CSO-AB - 40	good	rim	6.9329	348	26	4510000	1008	1.797	0.054	0.00081	0.00044	7.87e-05	5.4e-06	0.46485	0.073	0.04	3.1e-05	2.2e-05	0.82	0.45	0.45	0.507	0.034	0.035	0.63	0.45	0.45	400	1300	1300	1870000000000	130000000000	0.527	0.0361582	0.6	0.0386865
CSO-AB - 41	good	rim	13.501	74	4.1	1575000	351.5	1.352	0.044	0.00038	0.00056	5.09e-05	8.7e-06	0.99984	0.1	0.13	2.4e-05	3.2e-05	0.39	0.57	0.57	0.328	0.056	0.056	0.49	0.65	0.65	-1900	2000	2000	442000000000	76000000000	0.344	0.058832	0.417	0.0604186
CSO-AB - 42	good	rim	27.367	280	17.4	3560000	793	0.872	0.023	0.00069	0.00021	8.32e-05	7.4e-06	-0.01205	0.062	0.02	3.9e-05	1.4e-05	0.7	0.21	0.21	0.536	0.048	0.048	0.78	0.27	0.28	140	630	630	1720000000000	180000000000	0.557	0.0495776	0.631	0.0514504
CSO-AB - 43	good	core of 42	22.258	430	24.8	6020000	1340	1.404	0.08	0.00059	0.00015	7.55e-05	5.3e-06	0.23573	0.06	0.016	3.4e-05	1.3e-05	0.6	0.15	0.15	0.487	0.034	0.034	0.68	0.25	0.25	410	500	500	2420000000000	180000000000	0.505	0.0354226	0.578	0.0379999
CSO-AB - 44	comPb, inclusion	rim	22.258	335	113	4120000	917	0.789	0.025	0.00397	0.00074	8.48e-05	7.3e-06	0.59759	0.352	0.06	7.9e-05	2e-05	4.02	0.74	0.75	0.547	0.047	0.047	1.59	0.38	0.4	3620	260	260	2070000000000	220000000000	0.567	0.0488443	0.641	0.0507442
CSO-AB - 45	comPb, inclusion	rim	31.38	610	184	6080000	1350	2.093	0.028	0.00521	0.00084	0.000106	1.6e-05	-0.04742	0.354	0.061	0.000228	5.4e-05	5.27	0.84	0.85	0.69	0.1	0.1	4.6	1	1.1	3340	390	390	3300000000000	670000000000	0.707	0.106715	0.78	0.107597
CSO-AB - 46	good	rim	22.988	269	14.9	3550000	789	2.399	0.021	0.00061	0.00021	7.88e-05	6.7e-06	0.29516	0.051	0.019	2.7e-05	1.9e-05	0.62	0.21	0.21	0.508	0.043	0.043	0.56	0.39	0.39	10	650	650	1420000000000	130000000000	0.529	0.0449458	0.602	0.0470036
CSO-AB - 47	good	core of 46	28.826	660	33.8	4123000	916	1.57	0.035	0.00119	0.00034	0.0001678	8.5e-06	-0.27111	0.052	0.015	6e-05	2e-05	1.2	0.34	0.34	1.082	0.054	0.055	1.21	0.4	0.41	-120	460	460	3700000000000	200000000000	1.118	0.0566525	1.192	0.058298
CSO-AB - 48	small inclusion	rim	27.731	380	120	5720000	1272	2.298	0.04	0.0031	0.0042	7e-05	2.1e-05	0.72117	0.166	0.083	0.0019	0.0026	3.1	4.1	4.1	0.45	0.14	0.14	37	51	51	1150	690	690	2040000000000	560000000000	0.468	0.140536	0.542	0.141206
CSO-AB - 49	good	core of 48	16.055	365	25.3	4930000	1098	1.193	0.028	0.00068	0.00018	8.16e-05	6.4e-06	-0.32994	0.072	0.024	4.6e-05	1.9e-05	0.69	0.18	0.18	0.526	0.041	0.041	0.93	0.37	0.37	960	590	590	2110000000000	190000000000	0.546	0.0428052	0.619	0.0449611
CSO-BH - 1		rim	11.967	658	37	7520000	1676	0.903	0.022	0.00076	0.00022	9.87e-05	6.5e-06	0.0022265	0.064	0.02	5e-05	1.5e-05	0.77	0.22	0.22	0.636	0.041	0.042	1.02	0.28	0.3	420	640	640	4290000000000	320000000000	0.657	0.0432816	0.73	0.0454149
CSO-BH - 2		core	30.497	460	24.4	3880000	867	1.139	0.033	0.0009	0.00021	0.0001256	7.3e-06	0.025836	0.051	0.013	4.7e-05	1.3e-05	0.92	0.21	0.21	0.81	0.046	0.047	0.95	0.25	0.27	150	470	470	2640000000000	200000000000	0.839	0.0487576	0.912	0.0506605
CSO-BH - 3	little comPb	rim	9.6511	653	62	5050000	1132	1.023	0.012	0.00177	0.00041	0.000151	1.4e-05	-0.14361	0.096	0.024	0.000103	2.9e-05	1.8	0.42	0.42	0.976	0.088	0.088	2.08	0.56	0.59	1260	570	570	4200000000000	360000000000	1.005	0.09321	1.079	0.0942186
CSO-BH - 4		rim	35.516	750	37.6	7450000	1675	1.135	0.035	0.00076	0.00013	0.0001125	4.3e-06	0.015462	0.0481	0.0081	4.05e-05	8.2e-06	0.77	0.13	0.13	0.725	0.027	0.028	0.82	0.15	0.17	90	310	310	4460000000000	190000000000	0.749	0.028614	0.822	0.0317489
CSO-BH - 5		rim	33.972	540	25.6	5560000	1250	1.011	0.089	0.0007	0.00014	9.91e-05	4.4e-06	-0.37098	0.05	0.01	3.94e-05	1e-05	0.71	0.15	0.15	0.639	0.027	0.028	0.8	0.2	0.21	-30	360	360	3290000000000	320000000000	0.661	0.0293561	0.734	0.0324194
CSO-BH - 6		rim	13.511	687	28.8	5820000	1319	0.765	0.013	0.00078	0.00027	0.0001307	6.7e-06	-0.29102	0.043	0.016	4.6e-05	1.4e-05	0.79	0.27	0.27	0.842	0.042	0.043	0.92	0.27	0.29	-120	630	630	4660000000000	280000000000	0.87	0.04459	0.943	0.0466633
CSO-BH - 7	small inclusion	rim	29.725	532	31.4	4731000	1077	0.987	0.024	0.00103	0.0002	0.0001199	6.4e-06	-0.18052	0.067	0.013	3.7e-05	1.1e-05	1.05	0.2	0.21	0.773	0.041	0.042	0.74	0.21	0.21	450	420	420	3270000000000	190000000000	0.8	0.0426904	0.873	0.0448517
CSO-BH - 8		core of 7	25.865	443	25.5	3840000	879	1.064	0.025	0.00102	0.00023	0.0001271	5.9e-06	-0.11647	0.059	0.014	4.8e-05	1.7e-05	1.04	0.23	0.23	0.819	0.037	0.038	0.97	0.34	0.35	520	430	430	2820000000000	230000000000	0.849	0.0393969	0.922	0.0417292
CSO-BH - 9		core	33.972	461	26.2	3740000	862	0.966	0.065	0.00111	0.00025	0.0001333	6.1e-06	0.13698	0.059	0.012	5.7e-05	1.5e-05	1.13	0.25	0.25	0.859	0.039	0.039	1.15	0.29	0.3	260	410	410	2890000000000	210000000000	0.89	0.0407195	0.963	0.04298
CSO-BH - 10		rim	27.795	1158	62	12190000	2830	0.7674	0.0099	0.00076	0.00014	0.0001022	3.4e-06	-0.23245	0.057	0.011	3.13e-05	5.6e-06	0.77	0.14	0.14	0.658	0.021	0.022	0.63	0.1	0.11	410	340	340	7810000000000	340000000000	0.678	0.0225505	0.751	0.0264152
CSO-BH - 11		rim	16.986	555	35.2	3710000	868	1.926	0.026	0.00126	0.00029	0.000151	8.1e-06	-0.17745	0.065	0.017	6e-05	2.9e-05	1.27	0.29	0.29	0.973	0.051	0.052	1.21	0.59	0.6	540	510	510	3180000000000	240000000000	1.008	0.0540543	1.081	0.0557766
CSO-BH - 12		core	22.004	572	24.5	5230000	1233	1.053	0.032	0.0008	0.00021	0.0001251	5.5e-06	0.22314	0.044	0.011	4.4e-05	1.1e-05	0.81	0.22	0.22	0.807	0.035	0.036	0.89	0.2	0.22	-50	430	430	3770000000000	340000000000	0.834	0.0366431	0.907	0.0391399
CSO-BH - 13		rim	29.339	498	26.4	3933000	1043	1.143	0.022	0.00098	0.0002	0.0001341	7.2e-06	0.2728	0.053	0.011	5.3e-05	1.7e-05	0.99	0.2	0.2	0.865	0.045	0.046	1.07	0.32	0.34	190	410	410	3570000000000	190000000000	0.894	0.0479977	0.967	0.0499296
CSO-BH - 14	inclusion	core of 13	34.048	2457	990	9210000	2470	0.548	0.011	0.0163	0.0019	0.000285	1.7e-05	0.57364	0.399	0.034	0.000216	2.9e-05	16.4	1.8	1.9	1.84	0.11	0.11	4.36	0.47	0.59	3860	140	140	21880000000000	820000000000	1.877	0.111952	1.95	0.112792
CSO-BH - 15		core	14.67	249	15.3	2603000	706	1.063	0.045	0.00089	0.00037	0.000104	1.2e-05	0.22443	0.07	0.028	5.1e-05	2.1e-05	0.9	0.38	0.38	0.67	0.08	0.08	1.03	0.41	0.42	270	850	850	1930000000000	230000000000	0.696	0.0803333	0.769	0.0815018
CSO-BH - 16		core	33.972	509	26.5	4730000	1296	1.209	0.025	0.00087	0.00018	0.0001145	5.5e-06	0.16501	0.058	0.012	4e-05	1.1e-05	0.89	0.18	0.19	0.738	0.035	0.035	0.82	0.22	0.23	240	400	400	3830000000000	280000000000	0.763	0.0366506	0.836	0.0391469
CSO-BH - 17		rim	10.423	141	8.8	675000	186	3.993	0.094	0.0019	0.0011	0.000205	2.6e-05	0.32119	0.064	0.039	0.00042	0.00034	1.9	1.1	1.1	1.32	0.17	0.17	8.5	6.9	7	200	1200	1200	890000000000	120000000000	1.38	0.174993	1.453	0.175531
CSO-BH - 18	inclusion	core of 17	33.972	3380	392	15500000	4310	0.371	0.0068	0.00393	0.00074	0.0002327	8.3e-06	0.84277	0.118	0.018	8.73e-05	1.1e-05	3.98	0.74	0.75	1.5	0.052	0.053	1.76	0.16	0.22	1800	260	260	36900000000000	1400000000000	1.527	0.0544769	1.601	0.056186
CSO-BH - 19	old(517Ma)	core	23.935	42040	2454	522000	145.8	1.82	0.028	0.681	0.023	0.0843	0.0011	0.12374	0.0588	0.0016	0.0261	0.0028	527	11	14	521.7	4.8	6.7	520	34	55	550	58	61	301400000000000	8000000000000	523.983	6.56844	524.05	6.56838
CSO-BH - 20		rim	30.497	545	27.7	5050000	1417	1.79	0.031	0.0008	0.00016	0.0001146	6.2e-06	-0.23413	0.055	0.012	4.2e-05	1.5e-05	0.81	0.16	0.16	0.738	0.039	0.04	0.85	0.29	0.3	220	420	420	3960000000000	240000000000	0.764	0.0413054	0.837	0.0435356
CSO-BH - 21		core of 20	10.037	366	31.8	3770000	1060	1.52	0.17	0.00108	0.00032	0.000121	1.7e-05	0.15488	0.091	0.019	8.9e-05	3.7e-05	1.1	0.33	0.33	0.78	0.11	0.11	1.8	0.73	0.74	1240	520	520	2900000000000	580000000000	0.807	0.113414	0.88	0.114244
CSO-BH - 22	small inclusion	rim	15.056	1122	68	10890000	3069	0.4751	0.0074	0.0009	0.00023	0.0001075	4.6e-06	-0.14534	0.061	0.015	3.28e-05	7.1e-06	0.91	0.24	0.24	0.693	0.029	0.03	0.66	0.13	0.14	470	520	520	11030000000000	500000000000	0.711	0.0304345	0.784	0.0333989
CSO-BH - 23	small inclusion	rim	18.144	428	26.5	4040000	1138	1.481	0.023	0.00094	0.00021	0.0001124	8.9e-06	0.024347	0.058	0.014	4.2e-05	1.8e-05	0.95	0.22	0.22	0.724	0.057	0.057	0.85	0.37	0.37	480	450	450	3120000000000	230000000000	0.75	0.0593756	0.823	0.0609477
CSO-MB-B - 1		rim	18.53	1104	55	7515000	2117	1.175	0.02	0.00109	0.00022	0.0001537	6.8e-06	-0.26117	0.055	0.012	5.9e-05	1.5e-05	1.11	0.22	0.22	0.991	0.043	0.044	1.2	0.28	0.29	230	430	430	8340000000000	440000000000	1.019	0.0450688	1.092	0.0471209
CSO-MB-B - 2		core of 1	15.442	1671	76	9370000	2636	0.821	0.07	0.00126	0.00025	0.0002001	7.5e-06	-0.049119	0.05	0.01	7.1e-05	1.6e-05	1.28	0.25	0.25	1.29	0.047	0.049	1.43	0.29	0.31	170	380	380	15120000000000	820000000000	1.321	0.0495159	1.394	0.0513905
CSO-MB-B - 3		rim	27.409	403	24.5	2471000	693	1.49	0.065	0.00133	0.00036	0.000179	1.1e-05	0.20793	0.06	0.015	9.7e-05	2.9e-05	1.35	0.36	0.36	1.153	0.072	0.073	1.96	0.55	0.58	350	490	490	3070000000000	170000000000	1.194	0.0733957	1.268	0.0746728
CSO-MB-B - 4		core of 3	18.144	349	19.2	1970000	550	1.577	0.09	0.00144	0.00051	0.000194	1.2e-05	-0.042334	0.048	0.016	5.5e-05	3.2e-05	1.46	0.51	0.51	1.249	0.074	0.075	1.11	0.63	0.64	240	670	670	2750000000000	510000000000	1.296	0.0801479	1.369	0.0813189
CSO-MB-B - 5	inclusion	rim	15.056	1960	125	9670000	2690	0.631	0.014	0.00207	0.00032	0.0002292	8e-06	0.35377	0.0644	0.0088	7.4e-05	1.4e-05	2.1	0.32	0.33	1.477	0.05	0.052	1.49	0.26	0.29	700	300	300	18800000000000	1700000000000	1.511	0.0527368	1.584	0.0545006
CSO-MB-B - 6		rim	22.39	708	33.5	4260000	1181	0.75	0.014	0.00119	0.00026	0.000182	1e-05	-0.28597	0.048	0.012	5.6e-05	1.5e-05	1.21	0.27	0.27	1.17	0.067	0.068	1.14	0.29	0.31	10	450	450	6300000000000	410000000000	1.209	0.0664143	1.282	0.0678231
CSO-MB-B - 7		rim	27.409	720	34.7	3890000	1070	1.179	0.092	0.00135	0.0003	0.000192	8.8e-06	0.19001	0.051	0.011	6e-05	1.8e-05	1.37	0.3	0.3	1.237	0.055	0.057	1.21	0.36	0.37	130	430	430	5550000000000	750000000000	1.276	0.0584926	1.349	0.0600877
CSO-MB-B - 8		rim	12.739	603	34	3640000	996	1.339	0.02	0.0013	0.00058	0.0001727	9.8e-06	0.48984	0.053	0.022	0.000106	3.6e-05	1.32	0.59	0.59	1.113	0.063	0.063	2.14	0.71	0.73	90	750	750	4310000000000	210000000000	1.15	0.0652391	1.223	0.0666729
CSO-MB-B - 9		core of 8	34.358	3380	164	22070000	6010	1.026	0.039	0.001103	9.2e-05	0.0001644	3.2e-06	0.12019	0.049	0.004	5.57e-05	8.1e-06	1.119	0.09	0.093	1.059	0.018	0.021	1.13	0.13	0.16	100	170	170	26800000000000	1500000000000	1.082	0.0210494	1.155	0.0251455
CSO-MB-B - 10		core	33.972	279	15.6	1679000	454	1.675	0.037	0.00148	0.00038	0.00018	1.1e-05	-0.11765	0.061	0.017	7.7e-05	2.7e-05	1.5	0.38	0.38	1.163	0.073	0.074	1.56	0.53	0.55	300	540	540	2020000000000	170000000000	1.205	0.0736115	1.278	0.074885
CSO-MB-B - 11		rim	7.7208	521	26	2920000	786	1.462	0.03	0.00138	0.0006	0.0002	2e-05	0.030417	0.043	0.02	0.00013	7.5e-05	1.4	0.61	0.61	1.29	0.13	0.13	2.6	1.5	1.5	-20	820	820	4010000000000	350000000000	1.332	0.13323	1.406	0.133937
CSO-MB-B - 12		rim	22.004	915	51	5800000	1546	0.93	0.013	0.00129	0.00026	0.0001658	4e-06	0.34686	0.058	0.011	4.7e-05	1.2e-05	1.3	0.26	0.26	1.069	0.024	0.026	0.95	0.24	0.25	350	380	380	7000000000000	350000000000	1.1	0.0265456	1.174	0.0298978
CSO-MB-B - 13		rim	27.795	560	33.3	2580000	682	1.276	0.067	0.00185	0.00035	0.0002406	1e-05	0.063015	0.06	0.013	6.8e-05	2.4e-05	1.88	0.35	0.36	1.551	0.063	0.064	1.38	0.48	0.49	470	390	390	4070000000000	320000000000	1.602	0.0665857	1.675	0.0679908
CSO-MB-B - 14		rim	12.353	1009	58	4683000	1231	1.454	0.022	0.00193	0.00055	0.0002428	8.6e-06	-0.020543	0.058	0.016	8.3e-05	2.9e-05	1.96	0.55	0.55	1.565	0.053	0.055	1.67	0.56	0.58	270	540	540	7450000000000	310000000000	1.611	0.0570443	1.684	0.0586785
CSO-MB-B - 15		rim	14.284	745	38.1	4565000	1189	1.046	0.017	0.00119	0.00022	0.000166	1e-05	-0.067972	0.0512	0.0094	5.3e-05	1.9e-05	1.21	0.22	0.22	1.07	0.063	0.064	1.07	0.37	0.38	250	300	300	5250000000000	330000000000	1.104	0.0664944	1.177	0.0679017
CSO-MB-B - 16	inclusion	core of 15	59.656	1840	1070	2800000	720	1.136	0.04	0.0603	0.0072	0.000751	5.4e-05	0.89362	0.595	0.034	0.00142	0.00023	61	6.6	6.7	4.84	0.34	0.34	28.7	4	4.7	4470	100	100	17200000000000	1200000000000	4.959	0.356459	5.032	0.35672
CSO-MB-B - 17		core	33.972	561	25.4	3590000	921	1.651	0.043	0.001	0.00018	0.000166	6.3e-06	-0.13555	0.0446	0.0083	7e-05	2.2e-05	1.01	0.18	0.18	1.07	0.04	0.041	1.42	0.44	0.45	-120	330	330	3780000000000	340000000000	1.106	0.0419856	1.18	0.0441812
CSO-MB-B - 18	small inclusion	core	15.056	528	39.2	3260000	831	1.549	0.046	0.00188	0.00032	0.000187	1.1e-05	-0.18753	0.075	0.013	7.3e-05	3.1e-05	1.91	0.32	0.32	1.204	0.073	0.074	1.48	0.61	0.63	1080	390	390	3710000000000	290000000000	1.246	0.0732964	1.319	0.0745752
CSO-MB-B - 19	little comPb	rim	21.618	637	35.8	3940000	996	1.225	0.014	0.0014	0.00028	0.0001711	9.4e-06	0.15414	0.057	0.011	6e-05	2.1e-05	1.42	0.28	0.29	1.103	0.059	0.06	1.21	0.41	0.42	320	390	390	4240000000000	320000000000	1.139	0.0625818	1.212	0.0640751
CSO-MB-B - 20		rim	33.972	254	12.1	1250000	300	2.11	0.033	0.00131	0.00045	0.000218	1.5e-05	0.038957	0.045	0.015	8.2e-05	4.2e-05	1.33	0.46	0.46	1.402	0.095	0.096	1.66	0.83	0.85	-230	530	530	1550000000000	170000000000	1.462	0.100563	1.535	0.101499
CSO-MB-B - 21	inclusion	core of 20	33.972	884	238	3000000	720	1.029	0.067	0.03	0.014	0.00045	0.00012	0.98014	0.308	0.084	0.00103	0.00045	29	13	13	2.93	0.74	0.75	20.8	8.9	9.1	2760	510	510	6040000000000	670000000000	2.982	0.79501	3.055	0.79512
CSO-MB-B - 22		rim	15.056	525	29.9	3050000	730	1.886	0.023	0.0016	0.00043	0.00019	1.2e-05	-0.10342	0.059	0.016	8.5e-05	3.6e-05	1.62	0.44	0.44	1.228	0.079	0.08	1.72	0.7	0.72	530	550	550	3330000000000	190000000000	1.267	0.0800393	1.341	0.0812119
CSO-MB-B - 23		rim	21.232	702	37	4090000	978	1.376	0.014	0.00131	0.00021	0.0001763	8.5e-06	-0.20417	0.058	0.011	5.3e-05	1.4e-05	1.33	0.21	0.21	1.136	0.053	0.054	1.07	0.27	0.29	450	390	390	4250000000000	260000000000	1.174	0.0565984	1.247	0.0582454
CSO-MB-B - 24		core of 23	23.549	275	17.8	1450000	348	1.56	0.077	0.00149	0.00059	0.000193	1.5e-05	0.164	0.05	0.021	5.9e-05	2.9e-05	1.51	0.6	0.6	1.244	0.094	0.094	1.19	0.57	0.58	10	710	710	1670000000000	340000000000	1.293	0.100516	1.367	0.101452
CSO-MB-B - 25		rim	12.353	421	20.4	2500000	596	1.512	0.039	0.00112	0.00042	0.000173	1.2e-05	0.27611	0.052	0.021	2.8e-05	1.9e-05	1.13	0.43	0.43	1.116	0.075	0.076	0.57	0.38	0.38	-40	680	680	2640000000000	330000000000	1.156	0.0801864	1.229	0.0813569
CSO-MB-B - 26	little comPb	rim	31.655	364	25.1	2590000	617	2.136	0.045	0.0014	0.00026	0.0001497	9.2e-06	-0.20345	0.071	0.014	3.5e-05	2e-05	1.42	0.26	0.26	0.965	0.059	0.059	0.72	0.39	0.4	730	400	400	2150000000000	200000000000	1.001	0.0615395	1.075	0.0630576
CSO-MB-B - 27	small inclusion, little comPb	rim	18.144	370	25.1	1870000	446	1.534	0.023	0.00198	0.00065	0.000208	1.2e-05	0.2658	0.064	0.021	9.7e-05	4.2e-05	2.01	0.65	0.65	1.343	0.078	0.079	1.96	0.83	0.85	470	650	650	2280000000000	150000000000	1.391	0.0802411	1.464	0.0814107
CSO-MB-B - 28		rim	33.972	818	39.6	5240000	1250	0.97	0.025	0.00115	0.0002	0.0001688	4.9e-06	0.054156	0.0509	0.0091	5.7e-05	1.3e-05	1.16	0.21	0.21	1.088	0.03	0.032	1.16	0.24	0.26	80	330	330	5390000000000	250000000000	1.122	0.0325717	1.195	0.035357
CSO-MB-B - 29		rim	14.67	592	31	4050000	966	1.577	0.021	0.00107	0.00036	0.000163	1.4e-05	-0.22668	0.047	0.016	3.7e-05	2e-05	1.09	0.37	0.37	1.048	0.087	0.087	0.75	0.39	0.4	130	660	660	3880000000000	370000000000	1.086	0.0932927	1.159	0.0943003
CSO-MB-B - 30		rim	23.163	648	36.7	3910000	932	1.234	0.045	0.00138	0.00021	0.0001806	9.8e-06	-0.12421	0.0547	0.0098	5e-05	1.6e-05	1.4	0.21	0.21	1.164	0.062	0.063	1	0.31	0.32	410	340	340	4040000000000	170000000000	1.203	0.0652581	1.276	0.0666914
CSO-MB-B - 31		rim	33.972	729	33	4240000	1013	1.1123	0.0093	0.00111	0.00022	0.0001828	7.1e-06	-0.1676	0.047	0.01	6.4e-05	1.4e-05	1.12	0.22	0.22	1.178	0.044	0.046	1.3	0.26	0.28	-30	370	370	4690000000000	290000000000	1.216	0.0472422	1.29	0.0492036
CSO-MB-B - 32	inclusion	rim	34.047	640	153	2460000	587	1.556	0.02	0.0104	0.0016	0.000291	1.8e-05	0.58949	0.241	0.032	0.000302	5.9e-05	10.5	1.6	1.6	1.88	0.11	0.11	6.1	1.1	1.2	3070	220	220	3980000000000	170000000000	1.938	0.119861	2.011	0.120646
CSO-MB-B - 33		rim	34.358	310	17.3	1892000	452	1.518	0.025	0.00139	0.00032	0.000174	1.1e-05	0.021196	0.054	0.013	6.2e-05	2.7e-05	1.41	0.33	0.33	1.122	0.067	0.068	1.26	0.54	0.55	240	470	470	1930000000000	140000000000	1.165	0.0736386	1.238	0.0749116
CSO-MB-B - 34		rim	23.935	645	24.7	3940000	944	1.2986	0.0084	0.00096	0.00024	0.0001723	9.5e-06	-0.069813	0.0398	0.0099	4.3e-05	1.5e-05	0.98	0.24	0.24	1.111	0.061	0.062	0.87	0.3	0.31	-290	400	400	3950000000000	330000000000	1.148	0.0632778	1.221	0.0647551
CSO-MB-B - 35		rim	33.972	366	15.6	2150000	516	1.422	0.072	0.00112	0.0003	0.0001776	9.6e-06	0.0031495	0.048	0.013	4.7e-05	2.2e-05	1.14	0.3	0.3	1.145	0.061	0.062	0.95	0.43	0.44	-120	470	470	2250000000000	220000000000	1.188	0.0641939	1.261	0.0656505
CSO-MB-B - 36		rim	28.567	671	35.4	4210000	1009	1.116	0.015	0.00122	0.00026	0.0001707	5.1e-06	-0.16706	0.053	0.012	4.5e-05	1.2e-05	1.24	0.26	0.26	1.1	0.031	0.033	0.92	0.24	0.25	180	420	420	4450000000000	230000000000	1.136	0.0339517	1.21	0.0366322
CSO-MB-B - 37	inclusion	core of 36	33.972	990	211	5200000	1250	1.4	0.11	0.0116	0.0046	0.000257	4.2e-05	0.91919	0.245	0.061	0.00046	0.0002	11.6	4.5	4.5	1.65	0.27	0.27	9.4	3.9	4	2690	430	430	6200000000000	1400000000000	1.704	0.278442	1.777	0.278778
CSO-MB-B - 38		rim	23.549	547	30	2773000	666	1.484	0.047	0.00162	0.00036	0.000205	1.3e-05	0.10524	0.057	0.012	5.5e-05	2.1e-05	1.64	0.36	0.36	1.321	0.08	0.081	1.1	0.42	0.43	380	410	410	3400000000000	200000000000	1.367	0.0867002	1.44	0.0877836
Session 160627
NIST 610 - 1			34.036	618000	567000	2900000	341	0.886	0.0056	27.81	0.56	0.2238	0.004	0.97002	0.9018	0.009	0.4923	0.022	3411	17	19	1302	20	21	8090	57	300	5192.7	7.8	20	2040000000000000	160000000000000	1287.54	20.8768	1287.6	20.8766
NIST 610 - 2			34.028	611000	556000	2850000	335	0.8884	0.0046	27.79	0.57	0.2225	0.0038	0.98106	0.902	0.0089	0.4876	0.022	3410	18	20	1298	19	21	8027	43	300	5193.3	6.8	20	2030000000000000	150000000000000	1280.93	19.8554	1280.99	19.8552
NIST 610 - 3			34.025	597000	546000	2800000	338	0.8763	0.0055	27.78	0.57	0.2225	0.0042	0.98661	0.9056	0.0088	0.4882	0.022	3412	18	20	1295	21	22	8036	46	300	5201.3	5.8	20	2040000000000000	160000000000000	1280.88	21.9465	1280.94	21.9463
NIST 610 - 4			34.062	584000	533000	2710000	347	0.8901	0.0043	27.7	0.56	0.2216	0.0039	0.98776	0.9037	0.0087	0.4892	0.022	3409	18	20	1290	19	21	8048	49	300	5197.1	5.4	20	2120000000000000	160000000000000	1276.02	20.3903	1276.08	20.3901
NIST 610 - 5			34.048	571000	526000	2680000	345	0.8828	0.0047	27.66	0.59	0.22	0.0042	0.98503	0.9052	0.009	0.4864	0.022	3405	19	20	1281	21	22	8018	43	310	5200.4	7.1	20	2060000000000000	150000000000000	1267.76	21.9902	1267.82	21.9899
NIST 610 - 6			34.028	572000	524000	2650000	336	0.9037	0.0057	27.79	0.57	0.2224	0.0043	0.9745	0.9089	0.009	0.4827	0.022	3412	18	20	1294	21	23	7959	54	300	5208.7	7.5	20	2010000000000000	150000000000000	1280.4	22.472	1280.46	22.4718
NIST 610 - 7			34.071	566000	511000	2600000	329	0.8763	0.0049	27.57	0.54	0.22	0.0036	0.981	0.904	0.0089	0.49	0.022	3402	17	19	1281	18	19	8059	49	300	5197.8	6.9	20	1980000000000000	140000000000000	1268.08	18.8508	1268.14	18.8506
NIST 610 - 8			34.038	555000	511000	2620000	333	0.8863	0.0048	27.22	0.49	0.2177	0.0036	0.98576	0.9061	0.0088	0.4826	0.022	3390	15	17	1269	18	19	7967	51	310	5202.5	6	20	1950000000000000	140000000000000	1256.02	18.8859	1256.08	18.8857
NIST 610 - 9			34.027	558000	510000	2610000	332	0.8839	0.0045	27.48	0.57	0.2198	0.0041	0.98771	0.9053	0.0088	0.4818	0.022	3399	18	20	1280	20	22	7948	46	300	5200.7	5.9	20	1970000000000000	140000000000000	1266.98	21.4738	1267.05	21.4736
91500 - 1			34.021	97000	7320	559000	65.9	2.453	0.019	1.853	0.031	0.1808	0.0018	0.31645	0.0747	0.0012	0.0538	0.0031	1064.2	9.4	11	1071.3	7.4	9.9	1058	38	60	1057	28	34	282000000000000	15000000000000	1071.55	9.83237	1071.62	9.83229
91500 - 2			34.184	92300	6970	538000	64.4	2.408	0.025	1.855	0.03	0.1791	0.0019	0.39794	0.0749	0.0012	0.0535	0.0028	1064.6	9	11	1062.2	7.8	10	1054	28	54	1064	27	33	270000000000000	14000000000000	1062.47	10.3956	1062.53	10.3955
91500 - 3			33.603	89100	6760	516000	64.6	2.429	0.023	1.86	0.034	0.1789	0.002	0.37267	0.0751	0.0013	0.0538	0.0033	1066	11	12	1061.1	8.9	11	1059	43	63	1069	29	35	273000000000000	14000000000000	1061.36	10.9448	1061.43	10.9447
91500 - 4			29.92	89000	6800	524000	67.6	2.398	0.027	1.886	0.033	0.1799	0.0016	0.20281	0.076	0.0013	0.051	0.0033	1075.7	9.9	12	1066.5	6.1	9	1015	47	66	1092	30	35	286000000000000	15000000000000	1066.51	8.74525	1066.58	8.74517
91500 - 5			34.021	86200	6500	493000	62.5	2.478	0.033	1.862	0.03	0.1802	0.0018	0.36249	0.07491	0.0012	0.0535	0.0032	1067.3	8.8	11	1067.9	7.4	9.9	1060	41	60	1068	24	30	268000000000000	16000000000000	1068.62	9.8403	1068.68	9.84022
91500 - 6			34.348	86100	6450	505000	64	2.39	0.025	1.821	0.028	0.1772	0.0019	0.50392	0.07397	0.0011	0.0527	0.003	1052.8	8.1	10	1051.6	8.5	11	1037	36	58	1042	24	30	268000000000000	14000000000000	1052.16	10.4133	1052.22	10.4132
Plesovice - 1			18.656	288300	15460	5570000	656	7.86	0.2	0.4114	0.005	0.05601	0.00075	0.16341	0.0532	0.00081	0.01591	0.0012	349.9	2.4	3.6	351.3	3.9	4.6	319	18	23	336	27	34	805800000000000	8200000000000	349.143	4.55164	349.212	4.55161
Plesovice - 2			14.665	280800	15010	4980000	596	8.05	0.12	0.4091	0.008	0.05598	0.00063	0.51122	0.05338	0.00095	0.01821	0.0012	348.2	5.1	5.8	351.2	3.1	3.9	365	18	24	343	34	40	725000000000000	20000000000000	349.166	3.82557	349.236	3.82555
Plesovice - 3			34.093	368000	19840	6840000	859	7.272	0.083	0.409	0.0051	0.05565	0.00053	0.49399	0.05333	0.00064	0.0178	0.001	348.1	2.6	3.7	349.1	2.3	3.3	357	13	21	345	16	26	1058000000000000	63000000000000	346.399	3.21237	346.468	3.21236
Plesovice - 4			34.093	394000	21300	7240000	933	5.981	0.041	0.4118	0.0051	0.05581	0.00054	0.51437	0.05351	0.00066	0.01679	0.00093	350.1	2.6	3.7	350.1	2.4	3.3	336	11	18	352	18	27	1169000000000000	66000000000000	347.175	3.27072	347.245	3.27071
Plesovice - 5			34.602	166100	8940	3130000	397	10.48	0.13	0.4007	0.0065	0.05436	0.00051	0.28392	0.0535	0.00085	0.01642	0.0012	342	4	4.7	341.2	2.2	3.1	332	18	23	347	30	36	472000000000000	23000000000000	340.239	3.10968	340.308	3.10968
Plesovice - 6			33.803	210000	11270	4010000	508	9.727	0.067	0.4004	0.0076	0.05426	0.00067	0.72878	0.05318	0.00077	0.01639	0.001	341.8	4.9	5.5	340.6	3.5	4.1	329	14	20	334	26	33	603000000000000	38000000000000	339.12	4.07985	339.19	4.07983
AUSZ7-1 - 1			20.237	4210	182	709000	83.6	2.851	0.028	0.0349	0.0043	0.00591	0.00011	0.069543	0.0431	0.0053	0.0019	0.00039	34.8	4.2	4.2	38.01	0.66	0.71	38.3	7.6	7.8	-100	210	210	11290000000000	510000000000	38.775	0.719545	38.847	0.719667
AUSZ7-1 - 2			33.986	4210	202	747000	89.5	2.874	0.028	0.0391	0.0032	0.005895	9.9e-05	0.16835	0.0479	0.0035	0.00167	0.00033	38.8	3.1	3.1	37.89	0.59	0.64	33.7	6.4	6.6	170	140	150	12120000000000	700000000000	38.66	0.647333	38.733	0.647471
AUSZ7-1 - 3			34.021	4250	195	743000	93.4	2.894	0.032	0.0373	0.0034	0.005962	0.0001	-0.012882	0.0447	0.004	0.00203	0.00032	37.1	3.3	3.3	38.32	0.62	0.67	41	6.1	6.4	-10	160	160	12710000000000	650000000000	39.085	0.653605	39.158	0.65374
AUSZ7-1 - 4			34.184	4430	213	773000	99.6	2.759	0.024	0.0398	0.003	0.005947	0.0001	0.059655	0.0487	0.0038	0.00172	0.00031	39.6	2.9	2.9	38.22	0.61	0.66	34.7	6.1	6.3	120	150	150	13430000000000	700000000000	38.972	0.653354	39.044	0.65349
AUSZ7-1 - 5			34.275	4320	197	764000	96.9	2.855	0.029	0.0377	0.0027	0.00592	0.00013	0.1458	0.047	0.0034	0.0018	0.00033	37.6	2.6	2.6	38.05	0.77	0.81	36.3	6.4	6.6	60	140	140	12910000000000	690000000000	38.803	0.849561	38.876	0.849661
AUSZ7-1 - 6			34.021	4590	223	793000	100.6	2.784	0.028	0.0404	0.0031	0.00591	0.00012	-0.0125	0.0495	0.0038	0.00195	0.00032	40.2	3	3	38.02	0.69	0.74	39.4	6.1	6.4	200	160	160	13670000000000	850000000000	38.728	0.784022	38.801	0.784133
AUSZ7-5 - 1			33.839	298	18.5	857000	101.1	1.3216	0.0096	0.0033	0.0012	0.000364	2.3e-05	-0.25844	0.064	0.028	5.3e-05	7.9e-05	3.3	1.2	1.2	2.35	0.15	0.15	1.1	1.6	1.6	290	640	640	908000000000	69000000000	2.434	0.153774	2.507	0.154386
AUSZ7-5 - 2			34.166	248	15.6	760000	91.2	1.4002	0.0091	0.0027	0.0014	0.000347	2.2e-05	-0.082915	0.055	0.032	0.000124	8.5e-05	2.7	1.4	1.4	2.24	0.14	0.14	2.5	1.7	1.7	-200	800	800	748000000000	66000000000	2.323	0.147244	2.396	0.147883
AUSZ7-5 - 3			34.166	345	17.2	993000	125.2	1.1513	0.0078	0.0026	0.0011	0.000363	1.7e-05	-0.20827	0.055	0.024	7.9e-05	5.4e-05	2.7	1.1	1.1	2.34	0.11	0.11	1.6	1.1	1.1	-40	680	680	1144000000000	78000000000	2.424	0.113487	2.497	0.114316
AUSZ7-5 - 4			34.04	280	10.8	785000	101.1	1.304	0.011	0.002	0.0013	0.00037	1.9e-05	-0.12175	0.039	0.026	9.6e-05	5.8e-05	2	1.3	1.3	2.39	0.12	0.12	1.9	1.2	1.2	-790	760	760	927000000000	58000000000	2.474	0.127016	2.547	0.127757
AUSZ7-5 - 5			33.984	273	16.9	775000	98.2	1.3262	0.0087	0.0033	0.0014	0.000357	2.3e-05	0.25723	0.072	0.028	5e-06	4.7e-05	3.3	1.4	1.4	2.3	0.15	0.15	0.11	0.96	0.96	150	690	690	881000000000	74000000000	2.388	0.153825	2.461	0.154437
AUSZ7-5 - 6			18.249	252	21.1	653000	82.9	1.298	0.013	0.0033	0.0014	0.00038	3.9e-05	0.029486	0.073	0.034	0.00019	0.00012	3.7	1.5	1.5	2.45	0.25	0.25	3.9	2.4	2.4	620	770	770	778000000000	74000000000	2.544	0.261007	2.617	0.261366
GJ-1 - 1			34.032	250800	15250	2710000	320	29.67	0.37	0.8051	0.01	0.09741	0.00081	0.43394	0.06032	0.00076	0.0314	0.0026	599.6	4.2	5.9	599.2	2.9	4.8	624	43	51	614	18	27	667000000000000	34000000000000	596.22	4.7363	596.287	4.73627
GJ-1 - 2			34.04	250700	15190	2690000	318	29.7	0.37	0.8128	0.01	0.09818	0.00084	0.46729	0.06003	0.00073	0.0301	0.0028	604	4.1	5.8	603.8	3.1	4.9	598	47	54	603	17	26	670000000000000	36000000000000	600.714	4.90827	600.78	4.90824
GJ-1 - 3			34.032	253400	15580	2730000	323	29.83	0.42	0.816	0.01	0.09748	0.00076	0.33555	0.06071	0.00075	0.0297	0.0022	605.7	3.9	5.6	599.6	2.4	4.5	592	35	44	628	17	27	676000000000000	36000000000000	596.594	4.44335	596.661	4.44332
GJ-1 - 4			34.039	246100	15060	2650000	318	29.74	0.38	0.8068	0.012	0.09749	0.00091	0.42633	0.06017	0.00085	0.0304	0.0024	600.5	5.3	6.7	599.7	3.8	5.3	605	38	46	608	23	31	666000000000000	35000000000000	596.707	5.32092	596.774	5.32088
GJ-1 - 5			34.053	257100	15510	2760000	333	29.61	0.33	0.8111	0.0099	0.09802	0.00082	0.40235	0.0596	0.00073	0.0299	0.0022	603	3.8	5.6	602.8	2.9	4.8	595	35	44	588	17	26	701000000000000	39000000000000	599.62	4.79087	599.687	4.79084
GJ-1 - 6			34.036	247400	15080	2650000	321	29.9	0.44	0.8178	0.011	0.09837	0.00081	0.30702	0.0604	0.00084	0.0305	0.0026	606.7	4.9	6.4	604.9	2.8	4.8	607	44	51	616	22	30	677000000000000	38000000000000	601.783	4.73183	601.85	4.73179
GJ-1 - 7			34.039	236400	14280	2530000	320	29.93	0.43	0.8056	0.01	0.09771	0.00091	0.37634	0.05977	0.00075	0.0311	0.0028	599.9	4	5.7	601	3.7	5.3	618	47	54	597	18	26	671000000000000	37000000000000	597.963	5.31961	598.029	5.31957
GJ-1 - 8			34.032	238100	14420	2540000	322	29.42	0.37	0.8136	0.01	0.09827	0.00082	0.59859	0.06019	0.00072	0.0322	0.0026	605	4.1	5.7	604.2	2.9	4.8	639	42	50	609	16	26	679000000000000	37000000000000	601.192	4.79063	601.258	4.7906
GJ-1 - 9			34.038	236400	14360	2490000	316	29.86	0.38	0.8165	0.01	0.09785	0.00091	0.42629	0.06052	0.00075	0.029	0.0025	606	4.1	5.8	601.8	3.7	5.3	577	41	49	627	18	27	674000000000000	39000000000000	598.821	5.31927	598.887	5.31923
GJ-1 - 10			34.061	234700	14200	2500000	321	29.86	0.43	0.8094	0.011	0.09792	0.00084	0.49739	0.05982	0.00076	0.029	0.0026	602	4.6	6.2	602.2	3.1	4.9	576	44	51	596	19	28	677000000000000	36000000000000	599.171	4.90925	599.238	4.90921
GJ-1 - 11			34.038	231700	14060	2470000	318	29.63	0.4	0.819	0.011	0.09849	0.00086	0.45298	0.0605	0.00083	0.0284	0.0026	607.4	4.8	6.3	605.5	3.3	5.1	565	45	51	620	22	30	661000000000000	37000000000000	602.514	5.02366	602.581	5.02363
GJ-1 - 12			34.029	236500	14270	2520000	324	29.71	0.31	0.8097	0.012	0.09797	0.00081	0.58298	0.05998	0.0008	0.0287	0.0023	602.1	5.2	6.6	602.5	2.9	4.8	571	38	45	601	21	29	682000000000000	38000000000000	599.428	4.7334	599.495	4.73337
GJ-1 - 13			34.059	239800	14630	2580000	327	29.69	0.45	0.8108	0.0093	0.09754	0.00088	0.4638	0.0603	0.00072	0.029	0.0026	602.8	3.3	5.2	599.9	3.5	5.2	577	45	52	613	16	26	684000000000000	38000000000000	596.898	5.14441	596.965	5.14437
GJ-1 - 14			34.029	237500	14460	2520000	320	29.69	0.42	0.8068	0.01	0.09728	0.00094	0.29008	0.06024	0.00082	0.0293	0.0023	600.6	4	5.7	598.4	4	5.5	583	36	45	611	22	29	668000000000000	36000000000000	595.465	5.4973	595.532	5.49726
GJ-1 - 15			34.046	236600	14330	2510000	318	29.8	0.48	0.8138	0.01	0.0982	0.00081	0.45973	0.06008	0.00071	0.0314	0.0025	604.5	3.9	5.6	603.8	2.8	4.7	625	41	50	606	16	26	671000000000000	38000000000000	600.83	4.73286	600.897	4.73282
GJ-1 - 16			34.065	237200	14470	2520000	320	29.69	0.4	0.8177	0.012	0.09746	0.00085	0.46539	0.06073	0.00082	0.0313	0.0025	606.6	5	6.5	599.5	3.2	5	622	40	49	631	20	28	673000000000000	37000000000000	596.511	4.97	596.577	4.96996
GJ-1 - 17			34.047	242000	14520	2570000	327	29.8	0.42	0.8058	0.011	0.09799	0.00093	0.31525	0.05982	0.00079	0.0301	0.0021	600	4.6	6.1	602.6	3.9	5.5	598	30	40	596	20	28	687000000000000	40000000000000	599.511	5.43441	599.578	5.43437
GJ-1 - 18			34.05	234600	14320	2490000	317	29.68	0.42	0.8143	0.01	0.09777	0.00092	0.29378	0.06018	0.00081	0.0317	0.0028	604.8	4.2	5.8	601.3	3.8	5.4	631	48	55	612	22	30	660000000000000	35000000000000	598.345	5.37805	598.412	5.37801
CSO-NM1 - 1	inclusion, discard	rim/mantle	33.752	1770	401	4710000	557	1.46	0.19	0.0115	0.0014	0.000385	1.9e-05	0.7305	0.214	0.02	0.00032	4.8e-05	11.6	1.4	1.4	2.48	0.12	0.12	6.47	0.92	0.97	2980	160	160	5640000000000	680000000000	2.545	0.125568	2.618	0.126318
CSO-NM1 - 2	inclusion, discard	coreof1	34.149	1560	136	4770000	570	2.279	0.065	0.00472	0.00062	0.000354	1.1e-05	0.14385	0.101	0.014	0.000298	6.3e-05	4.78	0.62	0.62	2.284	0.071	0.072	6	1.2	1.3	1430	260	260	4660000000000	850000000000	2.342	0.0727681	2.415	0.0740556
CSO-NM1 - 3		rim/mantleof1	15.399	1095	58	3480000	412	2.571	0.033	0.00239	0.00043	0.000316	1.7e-05	-0.10742	0.056	0.011	5.6e-05	6.4e-05	2.42	0.44	0.44	2.03	0.11	0.11	1.1	1.3	1.3	330	360	360	2950000000000	200000000000	2.097	0.112797	2.17	0.113631
CSO-NM1 - 4		rim/mantle	28.658	1990	96	6220000	737	1.69	0.073	0.00225	0.00037	0.0003237	7.6e-06	0.10993	0.0501	0.0082	0.000146	2.8e-05	2.28	0.37	0.37	2.086	0.047	0.049	2.95	0.55	0.57	160	300	300	5780000000000	280000000000	2.139	0.0502144	2.212	0.0520634
CSO-NM1 - 5		coreof4	10.266	1206	60	3725000	441.9	1.885	0.036	0.0022	0.00062	0.000316	1.4e-05	0.26542	0.056	0.016	0.000133	6.8e-05	2.23	0.63	0.63	2.036	0.087	0.088	2.7	1.4	1.4	270	530	530	3290000000000	170000000000	2.096	0.09283	2.169	0.0938423
CSO-NM1 - 6		rim/mantle	13.474	1520	81	4980000	591	2.505	0.041	0.00241	0.00057	0.0003199	9.9e-06	0.3085	0.056	0.013	9.3e-05	4e-05	2.44	0.58	0.58	2.062	0.062	0.064	1.88	0.81	0.82	280	420	420	4280000000000	400000000000	2.118	0.0655267	2.191	0.0669538
CSO-NM1 - 7		rim/mantleof6	34.219	1180	51.2	3530000	419.5	2.611	0.049	0.00204	0.00036	0.0003481	9.5e-06	-0.21122	0.043	0.0078	0.000108	4.1e-05	2.06	0.36	0.37	2.244	0.059	0.061	2.18	0.82	0.83	-100	290	290	3356000000000	83000000000	2.308	0.0629839	2.381	0.0644673
CSO-NM1 - 8	small inclusion	rim/mantle	17.11	2191	116	7061000	840	1.427	0.023	0.0022	0.00032	0.0003083	9.3e-06	-0.12579	0.0529	0.0082	0.000114	3.1e-05	2.23	0.32	0.32	1.987	0.058	0.06	2.3	0.62	0.62	240	280	290	6310000000000	190000000000	2.036	0.0614059	2.109	0.0629268
CSO-NM1 - 9	inclusion, discard	coreof8	34.005	3990	750	11300000	1340	1.242	0.086	0.0097	0.0015	0.00037	1.6e-05	0.85975	0.182	0.021	0.00026	4.6e-05	9.8	1.5	1.5	2.39	0.1	0.1	5.26	0.89	0.92	2620	220	220	12600000000000	1900000000000	2.433	0.105171	2.506	0.106065
CSO-NM1 - 10		rim/mantle	33.577	2205	121	7570000	902	1.828	0.021	0.00222	0.00026	0.0003014	7.8e-06	0.26117	0.0534	0.0062	8.5e-05	1.7e-05	2.25	0.27	0.27	1.942	0.049	0.05	1.72	0.33	0.33	270	220	220	6410000000000	340000000000	1.99	0.0514968	2.063	0.0533014
CSO-NM1 - 11	inclusion, discard	coreof10	34.219	3720	2490	1970000	235	2.06	0.18	0.215	0.035	0.00226	0.00032	0.98059	0.654	0.042	0.0102	0.002	192	30	30	14.6	2.1	2.1	205	40	41	4620	110	110	11100000000000	1100000000000	14.844	2.09954	14.917	2.09956
CSO-NM1 - 12	little comPb	rim/mantle	22.028	1100	65	3290000	393	2.33	0.12	0.00274	0.00038	0.000338	1.8e-05	0.21573	0.0601	0.0084	9.9e-05	5e-05	2.78	0.38	0.38	2.18	0.11	0.11	2	1	1	540	260	260	3090000000000	340000000000	2.242	0.1194	2.316	0.120188
CSO-NM1 - 13		rim/mantle	34.005	2210	121	7110000	862	1.768	0.036	0.00238	0.00017	0.0003167	7.1e-06	0.11344	0.0544	0.0042	0.000104	1.4e-05	2.41	0.17	0.18	2.041	0.044	0.046	2.1	0.27	0.29	410	150	160	6550000000000	540000000000	2.091	0.0468714	2.164	0.0488471
CSO-NM1 - 14	comPb, inclusion, discard	rim/mantle	34.005	1530	127	4420000	537	1.497	0.083	0.00424	0.00074	0.000362	1.3e-05	0.51747	0.083	0.014	0.000188	3.8e-05	4.29	0.74	0.75	2.333	0.083	0.085	3.79	0.75	0.77	1000	330	330	4810000000000	460000000000	2.395	0.0859879	2.468	0.0870799
CSO-NM1 - 15		rim/mantleof14	30.797	829	29.1	2430000	296	1.534	0.058	0.00165	0.00054	0.000347	1.2e-05	0.036027	0.036	0.011	8.4e-05	3.9e-05	1.67	0.54	0.54	2.233	0.078	0.079	1.7	0.78	0.78	-360	400	400	2520000000000	170000000000	2.305	0.0797105	2.379	0.0808875
CSO-NM1 - 16	little comPb	rim/mantle	28.658	972	67	3390000	413	1.583	0.014	0.00272	0.00041	0.000295	1e-05	0.31587	0.0653	0.009	0.000118	3.1e-05	2.76	0.41	0.41	1.901	0.066	0.067	2.38	0.62	0.62	740	270	270	2930000000000	190000000000	1.958	0.0663585	2.031	0.0677682
CSO-NM1 - 17	little comPb	rim/mantle	12.404	2041	128	7900000	966	2.161	0.045	0.00252	0.0005	0.000292	1.4e-05	0.40428	0.062	0.011	0.000128	3.4e-05	2.56	0.51	0.51	1.88	0.09	0.091	2.59	0.67	0.68	540	380	380	6480000000000	310000000000	1.928	0.0924206	2.001	0.0934375
CSO-NM1 - 18		rim/mantle	14.115	1642	78	5520000	677	1.403	0.021	0.00187	0.00034	0.000282	1.4e-05	-0.12901	0.0452	0.0082	8.7e-05	3.1e-05	1.9	0.34	0.34	1.82	0.092	0.093	1.75	0.62	0.63	90	350	360	4830000000000	240000000000	1.866	0.0926225	1.939	0.0936371
CSO-NM1 - 19		coreof18	26.092	1002	47	3190000	392	1.743	0.032	0.00214	0.00048	0.000338	1.3e-05	0.071245	0.047	0.011	0.000119	3.4e-05	2.17	0.49	0.49	2.181	0.082	0.083	2.4	0.67	0.68	110	390	390	3140000000000	230000000000	2.242	0.0862224	2.315	0.0873115
CSO-NM1 - 20		rim/mantle	34.005	1449	77	4920000	606	2.465	0.042	0.00226	0.0003	0.0003102	9e-06	-0.14695	0.0521	0.0071	9.8e-05	3.3e-05	2.29	0.31	0.31	1.999	0.057	0.058	1.98	0.66	0.67	370	250	260	4330000000000	230000000000	2.054	0.0595724	2.127	0.0611389
CSO-NM1 - 21		coreof20	10.48	1243	61	4160000	514	1.812	0.026	0.0023	0.00075	0.00034	1.9e-05	-0.20681	0.049	0.016	0.000124	5.9e-05	2.33	0.75	0.76	2.19	0.12	0.12	2.5	1.2	1.2	200	580	580	4100000000000	320000000000	2.251	0.125795	2.325	0.126543
CSO-NM1 - 22		rim/mantle	22.028	1442	78	4970000	615	1.729	0.021	0.00235	0.00031	0.0003175	9e-06	0.022128	0.0525	0.007	8.5e-05	2.6e-05	2.39	0.32	0.32	2.046	0.056	0.058	1.71	0.52	0.53	280	260	260	4680000000000	260000000000	2.101	0.0595431	2.174	0.0611103
CSO-NM1 - 23		coreof22	24.381	739	41	2440000	304	2.94	0.072	0.00225	0.00069	0.00032	1.3e-05	-0.30472	0.057	0.018	0.000108	5.9e-05	2.28	0.7	0.7	2.062	0.08	0.081	2.2	1.2	1.2	100	510	510	2210000000000	120000000000	2.128	0.0864228	2.201	0.0875094
CSO-NM1 - 24		rim/mantle	6.6299	830	24	2464000	307	2.115	0.044	0.0013	0.0013	0.000328	2.1e-05	0.027	0.028	0.029	0.00017	0.00012	1.3	1.3	1.3	2.12	0.14	0.14	3.5	2.4	2.4	-700	1100	1100	2320000000000	140000000000	2.18	0.139546	2.253	0.140221
CSO-NM1 - 25	inclusion, discard	coreof24	34.005	1670	780	2160000	270	1.708	0.025	0.08	0.031	0.00107	0.00026	0.98385	0.409	0.07	0.003	0.0012	78	28	28	6.9	1.7	1.7	60	24	24	3870	250	250	5150000000000	620000000000	7.059	1.71455	7.132	1.71458
CSO-NM1 - 26		rim/mantle	24.595	2110	114	6800000	864	1.6	0.012	0.00223	0.00027	0.0003093	8.9e-06	-0.33903	0.0524	0.0068	9.9e-05	2.4e-05	2.26	0.27	0.27	1.994	0.056	0.057	1.99	0.47	0.48	320	260	260	6600000000000	380000000000	2.042	0.0587588	2.115	0.0603465
CSO-NM1 - 27		rim/mantleof26	32.722	997	51.7	3240000	412	1.966	0.057	0.00245	0.00043	0.0003236	1e-05	0.2228	0.0549	0.0097	5.2e-05	3e-05	2.48	0.44	0.44	2.086	0.063	0.065	1.05	0.6	0.6	280	320	320	3090000000000	240000000000	2.147	0.0663261	2.22	0.0677364
CSO-NM1 - 28		coreof26	23.098	1660	87	5320000	678	2.04	0.11	0.00237	0.00044	0.000343	1.5e-05	-0.26501	0.054	0.011	0.000127	4e-05	2.4	0.45	0.45	2.211	0.096	0.098	2.56	0.81	0.81	220	360	360	5200000000000	670000000000	2.267	0.0991304	2.34	0.100079
CSO-NM1 - 29		rim/mantle	34.219	2334	109	7970000	1018	1.71	0.11	0.00195	0.00022	0.0003098	6.9e-06	0.12792	0.045	0.0048	8.6e-05	1.8e-05	1.97	0.22	0.22	1.996	0.042	0.044	1.74	0.35	0.36	90	200	200	7510000000000	320000000000	2.044	0.0455082	2.117	0.0475408
CSO-NM1 - 30	inclusion, discard	coreof29	34.219	1210	462	2080000	267	2.597	0.054	0.055	0.019	0.00076	0.00015	0.9887	0.402	0.062	0.0027	0.001	53	17	17	4.89	0.98	0.98	55	20	20	3770	250	250	3740000000000	470000000000	5.028	0.992008	5.101	0.992092
CSO-NM1 - 31	small inclusion	rim/mantle	34.005	1496	75	4480000	575	1.354	0.032	0.00233	0.00038	0.0003438	8.5e-06	0.034101	0.0496	0.0083	9.8e-05	2.4e-05	2.37	0.38	0.39	2.216	0.053	0.055	1.99	0.48	0.49	220	300	300	4900000000000	280000000000	2.274	0.0562162	2.347	0.0578735
CSO-NM1 - 32	small incl., little comPb	coreof31	22.67	1240	91	3010000	387	1.948	0.035	0.00416	0.00071	0.000405	1.3e-05	0.09868	0.074	0.012	0.000198	4.4e-05	4.21	0.71	0.71	2.61	0.081	0.083	4.01	0.86	0.88	860	360	360	3800000000000	510000000000	2.684	0.0861234	2.757	0.0872136
CSO-NM1 - 33		rim/mantle	28.231	2468	130	8360000	1075	1.24	0.032	0.00215	0.00029	0.0003029	7.1e-06	-0.032341	0.052	0.0071	0.000103	1.7e-05	2.18	0.29	0.29	1.952	0.044	0.046	2.09	0.33	0.34	200	250	250	8070000000000	280000000000	1.997	0.0468054	2.07	0.0487839
CSO-NM1 - 34		coreof33	29.514	1340	79	4020000	517	2.69	0.26	0.00253	0.0006	0.000336	1.3e-05	-0.017764	0.054	0.013	0.000163	6e-05	2.57	0.6	0.61	2.166	0.081	0.083	3.3	1.2	1.2	140	390	390	4070000000000	770000000000	2.225	0.0860798	2.298	0.0871706
CSO-NM1 - 35		rim/mantle	25.023	1428	78	4680000	603	1.881	0.017	0.00227	0.0004	0.0003055	9.7e-06	0.089372	0.0541	0.0096	9.5e-05	3e-05	2.3	0.4	0.4	1.969	0.061	0.062	1.92	0.59	0.6	440	330	330	4390000000000	200000000000	2.022	0.0642033	2.096	0.0656593
CSO-NM1 - 36	inclusion, discard	coreof35	34.03	1285	151	3640000	469	1.851	0.083	0.006	0.0011	0.00037	1.3e-05	0.48157	0.118	0.02	0.000262	6e-05	6.1	1.1	1.1	2.382	0.081	0.083	5.3	1.2	1.2	1850	300	300	4100000000000	140000000000	2.45	0.0860704	2.523	0.0871613
CSO-NM1 - 37	inclusion, discard	rim/mantle	34.031	2088	700	4460000	575	2.218	0.025	0.0256	0.0059	0.000503	4.7e-05	0.9437	0.321	0.049	0.00137	0.00034	25.4	5.8	5.8	3.24	0.3	0.3	27.6	6.8	6.9	3390	240	240	6520000000000	210000000000	3.32	0.31016	3.393	0.310461
CSO-NM1 - 38		coreof37	29.942	1260	52.2	3730000	481	2.19	0.15	0.002	0.00031	0.0003381	9.2e-06	0.084987	0.0431	0.007	0.000112	3.5e-05	2.03	0.31	0.31	2.179	0.057	0.059	2.27	0.7	0.71	-80	270	270	3860000000000	340000000000	2.24	0.0609432	2.313	0.0624752
CSO-NM1 - 39		rim/mantle	34.219	1418	70	4650000	600	1.732	0.025	0.00197	0.00032	0.0003151	9e-06	0.15807	0.0472	0.0076	0.000122	2.5e-05	2	0.32	0.32	2.031	0.056	0.058	2.46	0.49	0.5	20	270	270	4520000000000	270000000000	2.085	0.0595546	2.159	0.0611215
CSO-NM1 - 40	inclusion, discard	coreof39	34.031	6370	2290	12600000	1626	0.99	0.1	0.0264	0.0035	0.000518	3.3e-05	0.8783	0.344	0.026	0.000641	0.0001	26.3	3.4	3.4	3.34	0.21	0.21	13	2	2.1	3640	120	120	22400000000000	1500000000000	3.393	0.2161	3.466	0.216535
CSO-NM1 - 41	inclusion, discard	rim/mantle	19.89	1088	95	3200000	413	2.431	0.038	0.0043	0.0018	0.000378	2.3e-05	0.39238	0.07	0.025	0.000184	6.6e-05	4.4	1.8	1.8	2.44	0.15	0.15	3.7	1.3	1.3	610	630	630	3630000000000	390000000000	2.505	0.15241	2.578	0.153028
CSO-NM1 - 42		coreof41	34.005	549	24.2	1642000	212	2.094	0.015	0.00204	0.00056	0.000348	1.9e-05	-0.066238	0.042	0.012	6.6e-05	4.5e-05	2.07	0.57	0.57	2.24	0.12	0.12	1.34	0.9	0.9	-180	390	390	1730000000000	130000000000	2.318	0.126512	2.391	0.127256
CSO-NM1 - 43		rim/mantle	34.005	2259	112	7370000	952	1.634	0.014	0.00209	0.00022	0.0003148	7.8e-06	-0.074947	0.0485	0.0054	0.000112	1.9e-05	2.12	0.22	0.22	2.029	0.048	0.05	2.26	0.38	0.39	130	200	200	7240000000000	430000000000	2.077	0.05146	2.15	0.0532658
CSO-NM1 - 44		rim/mantle	29.942	1776	101	5350000	691	1.515	0.035	0.00261	0.0003	0.000346	1e-05	0.30781	0.0549	0.0061	0.000138	2.9e-05	2.65	0.3	0.3	2.232	0.065	0.067	2.78	0.57	0.58	320	210	210	5700000000000	330000000000	2.286	0.0660624	2.359	0.0674781
CSO-NM1 - 45		rim/mantle	34.005	1280	61	4431000	572.2	1.703	0.043	0.00184	0.00039	0.0002993	8.1e-06	0.13037	0.0437	0.0095	8.6e-05	2.5e-05	1.87	0.4	0.4	1.929	0.05	0.052	1.74	0.49	0.5	-10	330	330	4060000000000	140000000000	1.982	0.0536344	2.055	0.0553693
CSO-NM1 - 46	inclusion, discard	rim/mantle	34.005	3530	1390	7010000	905	0.767	0.018	0.0254	0.0041	0.000479	3.8e-05	0.89181	0.353	0.033	0.000448	6.6e-05	25.4	4	4	3.09	0.24	0.24	9.1	1.3	1.3	3650	150	150	13300000000000	1700000000000	3.15	0.249858	3.223	0.250234
CSO-NM1 - 47		rim/mantle	11.763	1900	85	6270000	810	1.518	0.022	0.0021	0.00056	0.000334	1.3e-05	0.36318	0.046	0.011	8.6e-05	3.5e-05	2.13	0.56	0.56	2.154	0.082	0.083	1.74	0.7	0.71	-20	430	430	6670000000000	500000000000	2.205	0.0858152	2.278	0.0869094
CSO-NM1 - 48		rim/mantle	34.005	3440	167	11740000	1515	1.003	0.04	0.00207	0.00015	0.000305	6e-06	-0.042647	0.0486	0.0038	9.6e-05	1.3e-05	2.1	0.15	0.16	1.966	0.036	0.038	1.94	0.25	0.26	120	140	150	11980000000000	580000000000	2.006	0.0394567	2.079	0.0417848
CSO-NM1 - 49		rim/mantle	34.005	1503	78.2	5210000	672.4	2.13	0.18	0.00207	0.00027	0.000301	9.6e-06	0.093757	0.0504	0.0067	6.7e-05	2.5e-05	2.1	0.27	0.27	1.94	0.061	0.062	1.36	0.51	0.51	270	240	240	4730000000000	160000000000	1.991	0.0635057	2.065	0.0649774
CSO-NM1 - 50	small inclusion	rim/mantle	31.866	1559	89	5170000	667	2.141	0.023	0.0024	0.00032	0.0003178	9.7e-06	0.36772	0.0568	0.0073	0.000136	3.1e-05	2.44	0.32	0.32	2.049	0.061	0.062	2.74	0.62	0.63	480	250	250	4930000000000	330000000000	2.102	0.0641498	2.175	0.0656069
CSO-NM1 - 51	inclusion, discard	rim/mantle	34.134	11100	9150	970000	125	2.58	0.14	2.23	0.56	0.0199	0.005	0.99731	0.813	0.016	0.109	0.025	1040	170	170	126	31	31	2040	440	440	4991	33	37	33700000000000	1500000000000	128.328	31.9641	128.4	31.9637
CSO-NM1 - 52		rim/mantle	34.134	1773	85	5690000	731	1.443	0.082	0.00215	0.0003	0.0003256	9.6e-06	0.1639	0.0482	0.0067	8.7e-05	1.6e-05	2.18	0.3	0.3	2.099	0.06	0.062	1.75	0.32	0.33	100	240	250	5840000000000	260000000000	2.151	0.0634203	2.224	0.0648938
CSO-NM1 - 53		rim/mantle	27.907	1360	66	4590000	588	2.382	0.055	0.00221	0.00036	0.0003072	9.8e-06	-0.031496	0.0525	0.0088	0.000109	2.6e-05	2.24	0.36	0.36	1.98	0.062	0.063	2.2	0.52	0.52	170	290	290	4310000000000	440000000000	2.034	0.0648807	2.107	0.0663218
CSO-NM1 - 54		rim/mantle	15.683	1791	105	6390000	820	2.382	0.022	0.00239	0.00043	0.000308	1.2e-05	-0.11319	0.056	0.011	8.5e-05	3.6e-05	2.42	0.43	0.43	1.986	0.077	0.078	1.71	0.72	0.72	410	370	370	5900000000000	340000000000	2.035	0.079276	2.108	0.0804594
CSO-NM1 - 55		rim/mantle	12.454	1135	67	3387000	434.1	1.946	0.08	0.00257	0.00064	0.000324	1.9e-05	-0.30344	0.065	0.02	0.000174	8.1e-05	2.6	0.65	0.65	2.09	0.12	0.12	3.5	1.6	1.6	620	560	570	3330000000000	220000000000	2.149	0.125976	2.222	0.126723
CSO-NM1 - 56		rim/mantle	26.293	2161	111	6870000	881	1.502	0.03	0.00235	0.00026	0.0003271	8.8e-06	0.19001	0.0518	0.0058	0.000122	2.9e-05	2.38	0.27	0.27	2.108	0.055	0.057	2.47	0.57	0.58	260	210	210	7150000000000	200000000000	2.159	0.0580656	2.232	0.0596716
CSO-NM1 - 57		rim/mantle	33.904	2423	124	8160000	1045	1.54	0.055	0.00213	0.00022	0.0003062	7e-06	0.14127	0.0502	0.0052	9.3e-05	1.5e-05	2.16	0.23	0.23	1.974	0.043	0.045	1.89	0.28	0.3	170	190	200	7860000000000	220000000000	2.019	0.046159	2.093	0.0481641
CSO-NM1 - 58		rim/mantle	19.604	2510	124	8280000	1060	1.438	0.02	0.00212	0.0003	0.0003047	1e-05	0.032533	0.0513	0.0075	0.000113	1.9e-05	2.15	0.31	0.31	1.964	0.063	0.065	2.29	0.36	0.37	200	280	280	7910000000000	490000000000	2.009	0.0659338	2.082	0.0673524
CSO-NM1 - 59		rim/mantle	20.988	1147	59.7	3528000	451	2.4	0.04	0.00227	0.00036	0.000316	1.3e-05	0.086316	0.0539	0.009	0.000139	4.5e-05	2.3	0.36	0.36	2.035	0.085	0.086	2.8	0.89	0.9	420	310	310	3370000000000	170000000000	2.096	0.0861997	2.169	0.0872891
CSO-NM1 - 60	inclusion, discard	rim/mantle	33.904	1566	132	4800000	614	1.61	0.044	0.00388	0.0006	0.000334	1e-05	0.33584	0.082	0.012	0.000152	3.1e-05	3.93	0.61	0.61	2.15	0.066	0.068	3.08	0.61	0.62	1220	300	300	4980000000000	210000000000	2.209	0.0661313	2.282	0.0675457
CSO-MB-M - 1	little comPb	rim/mantle	32.52	1255	78	6730000	859	1.61	0.21	0.00158	0.00022	0.0001922	6.8e-06	-0.17035	0.0591	0.0082	5.6e-05	1.5e-05	1.6	0.22	0.22	1.239	0.043	0.044	1.12	0.31	0.31	500	290	290	4100000000000	270000000000	1.273	0.0450284	1.346	0.0470821
CSO-MB-M - 2	little comPb	rim/mantle	18.682	869	77	5050000	644.7	1.125	0.053	0.00204	0.00038	0.0001699	7.9e-06	0.15949	0.088	0.015	6.5e-05	2.2e-05	2.07	0.38	0.39	1.095	0.051	0.051	1.31	0.43	0.43	1380	330	330	2800000000000	140000000000	1.128	0.0524449	1.201	0.0542183
CSO-MB-M - 3	inclusion, discard	coreof2	34.028	4320	770	20970000	2680	0.4629	0.0082	0.00509	0.00061	0.0002056	5.7e-06	0.57425	0.177	0.02	9.32e-05	9.6e-06	5.15	0.61	0.61	1.326	0.036	0.037	1.88	0.18	0.19	2520	210	210	18030000000000	980000000000	1.349	0.0373934	1.422	0.0398428
CSO-MB-M - 4		rim/mantle	33.904	869	41	5030000	641	1.413	0.029	0.00113	0.0002	0.0001824	6.5e-06	-0.11482	0.0464	0.0083	6.1e-05	1.5e-05	1.15	0.21	0.21	1.176	0.041	0.042	1.23	0.31	0.31	100	310	310	2820000000000	240000000000	1.211	0.0431423	1.284	0.0452818
CSO-MB-M - 5		rim/mantle	26.062	1378	82	8370000	1067	1.238	0.035	0.00141	0.00023	0.0001709	6.5e-06	0.030338	0.0585	0.0098	6.8e-05	1.6e-05	1.43	0.23	0.23	1.102	0.041	0.042	1.38	0.32	0.32	420	320	320	4620000000000	240000000000	1.131	0.0430143	1.204	0.0451598
CSO-MB-M - 6		coreof5	22.372	684	37	4100000	522	1.278	0.02	0.00134	0.00039	0.0001793	5.4e-06	0.036371	0.055	0.016	7.5e-05	2.1e-05	1.36	0.4	0.4	1.155	0.034	0.035	1.52	0.42	0.43	220	500	500	2350000000000	130000000000	1.192	0.0358908	1.265	0.0384362
CSO-MB-M - 7	small inclusion	rim/mantleof5	10.84	828	40	4579000	583	1.253	0.012	0.00118	0.0004	0.0001814	8.6e-06	-0.19145	0.05	0.018	7.1e-05	2.5e-05	1.2	0.4	0.4	1.169	0.055	0.055	1.42	0.51	0.51	210	650	650	2680000000000	120000000000	1.205	0.0571117	1.278	0.0587443
CSO-MB-M - 8		rim/mantle	32.52	1391	80	7794000	992.1	0.865	0.011	0.00139	0.00019	0.0001848	5e-06	0.33541	0.0549	0.0071	6.5e-05	1e-05	1.41	0.19	0.19	1.191	0.031	0.032	1.31	0.2	0.21	370	260	260	5000000000000	140000000000	1.222	0.0330707	1.296	0.0358171
CSO-MB-M - 9		rim/mantle	34.134	646	30.2	3920000	498	1.764	0.058	0.00111	0.00025	0.0001778	6.4e-06	0.040296	0.045	0.011	7.6e-05	2e-05	1.12	0.26	0.26	1.146	0.041	0.041	1.53	0.4	0.41	110	350	350	2100000000000	120000000000	1.183	0.0425641	1.256	0.0447313
CSO-MB-M - 10	small inclusion	coreof10	23.294	2500	128	11300000	1440	0.826	0.026	0.00155	0.0002	0.0002219	6.3e-06	0.18169	0.0508	0.0065	8.1e-05	1.1e-05	1.57	0.2	0.2	1.43	0.04	0.041	1.64	0.22	0.23	280	240	240	8700000000000	1000000000000	1.462	0.0415151	1.536	0.0437341
CSO-MB-M - 11	small inclusion	rim/mantle	14.299	1340	79	8540000	1086	0.858	0.035	0.00128	0.00026	0.0001677	9.3e-06	0.41038	0.054	0.01	5.9e-05	1.8e-05	1.3	0.27	0.27	1.081	0.059	0.06	1.2	0.35	0.36	350	360	360	4970000000000	390000000000	1.109	0.0615138	1.182	0.0630325
CSO-MB-M - 12	small inclusion	coreof11	19.373	1324	67	5720000	727	1.386	0.068	0.00164	0.00031	0.0002239	9.5e-06	-0.024919	0.052	0.01	8.7e-05	2.5e-05	1.67	0.31	0.31	1.443	0.061	0.062	1.75	0.49	0.5	340	340	340	4100000000000	230000000000	1.483	0.062915	1.556	0.0644004
CSO-MB-M - 13		rim/mantle	34.134	802	45.2	4600000	584	1.502	0.011	0.00139	0.0003	0.0001834	6.6e-06	-0.2437	0.055	0.013	6.3e-05	2.2e-05	1.41	0.3	0.3	1.182	0.042	0.042	1.28	0.45	0.45	260	410	410	2580000000000	180000000000	1.218	0.0438345	1.291	0.0459417
CSO-MB-M - 14		rim/mantle	34.134	657	31	3540000	449	2.438	0.057	0.00129	0.00026	0.0001925	7.3e-06	0.025341	0.047	0.01	0.000117	3.4e-05	1.31	0.26	0.26	1.241	0.046	0.047	2.36	0.68	0.69	50	350	350	1987000000000	84000000000	1.281	0.0485681	1.354	0.0504779
CSO-MB-M - 15		coreof14	19.604	782	47	3750000	475	2.056	0.089	0.00185	0.0005	0.000224	1e-05	-0.05273	0.06	0.017	8.1e-05	3.8e-05	1.88	0.5	0.5	1.442	0.066	0.066	1.63	0.77	0.78	390	530	530	2490000000000	190000000000	1.488	0.0664327	1.561	0.067841
CSO-MB-M - 16		rim/mantleof14	30.444	661	36.5	3540000	448	2.382	0.061	0.0015	0.00034	0.000199	1e-05	0.14156	0.055	0.012	7.1e-05	2.9e-05	1.52	0.34	0.34	1.285	0.065	0.065	1.44	0.59	0.59	360	390	390	2030000000000	130000000000	1.324	0.0665165	1.397	0.0679232
CSO-MB-M - 17	small inclusion	rim/mantle	34.134	1796	91	8280000	1048	1.213	0.02	0.00153	0.00021	0.0002225	5e-06	-0.098095	0.0497	0.0067	9.2e-05	1.4e-05	1.55	0.21	0.21	1.434	0.031	0.032	1.86	0.26	0.27	160	250	250	5820000000000	320000000000	1.47	0.0330344	1.543	0.0357834
CSO-MB-M - 18		coreof17	14.069	714	45	2783000	352.4	1.573	0.03	0.00211	0.00068	0.000248	2e-05	0.35183	0.061	0.021	6.9e-05	4.1e-05	2.14	0.69	0.69	1.6	0.13	0.13	1.39	0.82	0.82	500	610	610	2130000000000	170000000000	1.649	0.133005	1.723	0.133712
CSO-MB-M - 19		rim/mantle	34.134	673	36.5	4254000	538.6	1.513	0.059	0.0012	0.00029	0.000163	7.1e-06	0.045113	0.054	0.013	5.9e-05	1.7e-05	1.22	0.3	0.3	1.051	0.045	0.046	1.18	0.34	0.35	190	390	390	2140000000000	92000000000	1.084	0.0472182	1.157	0.0491807
CSO-MB-M - 20	small inclusion	coreof19	13.146	2160	107	13280000	1681	0.87	0.14	0.00119	0.00026	0.0001814	7.5e-06	0.20884	0.0448	0.0097	6.8e-05	9.8e-06	1.2	0.27	0.27	1.169	0.048	0.048	1.38	0.19	0.2	50	390	390	8290000000000	730000000000	1.196	0.0494366	1.269	0.0513142
CSO-MB-M - 21		rim/mantleof19	19.835	636	38	3641000	461	1.972	0.029	0.0014	0.00042	0.0001641	9.4e-06	0.052623	0.056	0.019	8.5e-05	3.7e-05	1.42	0.43	0.43	1.058	0.06	0.06	1.72	0.74	0.75	370	550	550	1820000000000	110000000000	1.093	0.0625873	1.166	0.0640805
CSO-MB-M - 22	inclusion, discard	rim/mantle	34.142	1081	293	5250000	665	1.348	0.061	0.0106	0.0025	0.00023	1.8e-05	0.8596	0.297	0.05	0.00035	9.8e-05	10.6	2.5	2.5	1.48	0.12	0.12	7.1	2	2	3240	290	290	3480000000000	260000000000	1.524	0.119251	1.597	0.12004
CSO-MB-M - 23		coreof22	34.134	621	29	4000000	506	2.048	0.032	0.00096	0.00019	0.0001599	7e-06	0.17533	0.0462	0.0096	7.7e-05	2.4e-05	0.97	0.19	0.19	1.031	0.044	0.045	1.57	0.47	0.48	-30	330	330	1880000000000	120000000000	1.064	0.0465889	1.137	0.0485768
CSO-MB-M - 24		rim/mantle	26.984	530	30.9	2800000	354	1.728	0.013	0.00149	0.00047	0.000191	7.9e-06	0.16274	0.056	0.017	0.000107	3.6e-05	1.52	0.47	0.47	1.231	0.05	0.051	2.15	0.72	0.73	250	500	500	1601000000000	96000000000	1.273	0.0526327	1.346	0.0544
CSO-MB-M - 25		coreof24	30.675	2219	114	11030000	1396	0.978	0.035	0.00155	0.00023	0.0002081	5.1e-06	0.084607	0.054	0.0084	5.9e-05	1e-05	1.57	0.24	0.24	1.341	0.032	0.033	1.19	0.2	0.21	370	280	280	7590000000000	310000000000	1.373	0.0336389	1.446	0.0363423
CSO-MB-M - 26		rim/mantle	33.904	373	15.7	2140000	271	1.671	0.013	0.00116	0.00037	0.0001775	8.9e-06	-0.015458	0.046	0.017	2.7e-05	2.4e-05	1.18	0.38	0.38	1.144	0.057	0.057	0.56	0.49	0.49	-50	520	520	1159000000000	95000000000	1.185	0.0594248	1.258	0.0609955
CSO-MB-M - 27		coreof26	26.293	452	23.9	2200000	279	1.999	0.082	0.00167	0.00048	0.000204	1.1e-05	0.26403	0.057	0.017	9.9e-05	4e-05	1.69	0.49	0.49	1.318	0.068	0.069	2.01	0.8	0.8	530	480	480	1360000000000	190000000000	1.361	0.0733733	1.434	0.0746507
CSO-MB-M - 28	inclusion, discard	rim/mantle	34.134	788	93	4150000	525	1.646	0.042	0.00307	0.00043	0.0001909	8.4e-06	0.34249	0.114	0.015	0.000139	3.4e-05	3.11	0.44	0.44	1.23	0.053	0.054	2.81	0.67	0.69	1700	280	280	2510000000000	210000000000	1.269	0.055819	1.342	0.0574883
CSO-MB-M - 29		coreof28	21.219	810	50	4310000	545	1.66	0.19	0.0015	0.00041	0.000207	1.3e-05	0.048348	0.052	0.016	8.3e-05	3.1e-05	1.52	0.42	0.42	1.333	0.086	0.087	1.69	0.61	0.62	390	500	510	2740000000000	390000000000	1.374	0.0863092	1.448	0.0873975
CSO-MB-M - 30		rim/mantle	17.528	1212	65	6390000	810	1.0542	0.0077	0.00136	0.00024	0.000181	1e-05	0.23327	0.0547	0.0098	4.7e-05	1.5e-05	1.38	0.25	0.25	1.17	0.065	0.066	0.95	0.31	0.31	440	370	370	3890000000000	240000000000	1.199	0.0662578	1.273	0.0676699
CSO-MB-M - 31	comPb, inclusion, discard	coreof30	34.134	511	79	2210000	280	1.741	0.036	0.00516	0.0009	0.000237	1.2e-05	0.16366	0.153	0.027	0.00022	6.1e-05	5.22	0.91	0.91	1.529	0.078	0.079	4.4	1.2	1.2	2130	370	370	1610000000000	100000000000	1.579	0.0799526	1.652	0.0811263
CSO-MB-M - 32	comPb	rim/mantle	34.134	911	167	4380000	555	1.578	0.033	0.00546	0.00051	0.0002195	7.9e-06	0.049481	0.177	0.017	0.000201	4.3e-05	5.53	0.52	0.52	1.415	0.05	0.051	4.06	0.86	0.88	2650	180	180	2920000000000	230000000000	1.457	0.0524259	1.53	0.0541998
CSO-MB-M - 33		rim/mantleof32	34.134	1289	74	7240000	917	1.027	0.033	0.00138	0.00021	0.0001853	4.8e-06	0.099198	0.0519	0.0073	7e-05	1.4e-05	1.4	0.21	0.21	1.194	0.03	0.031	1.42	0.27	0.27	330	270	270	4420000000000	400000000000	1.227	0.0317716	1.3	0.0346213
CSO-MB-M - 34		rim/mantle	26.523	778	43.3	4428000	561	1.208	0.046	0.00135	0.00027	0.0001751	6.8e-06	-0.037189	0.057	0.012	6.1e-05	1.9e-05	1.37	0.28	0.28	1.129	0.043	0.044	1.24	0.38	0.38	450	370	370	2499000000000	96000000000	1.163	0.0451796	1.237	0.0472268
CSO-MB-M - 35		coreof34	34.134	352	22.4	1860000	236	2.58	0.29	0.00152	0.00067	0.000191	1.3e-05	-0.1491	0.06	0.027	-3.8e-05	5.4e-05	1.54	0.68	0.68	1.232	0.081	0.082	-0.8	1.1	1.1	390	650	650	1100000000000	200000000000	1.276	0.0868495	1.349	0.0879311
CSO-MB-M - 36		rim/mantle	28.138	732	33.1	3892000	493	1.217	0.022	0.00123	0.00028	0.00019	9.1e-06	-0.14986	0.043	0.011	7.5e-05	1.8e-05	1.24	0.29	0.29	1.225	0.058	0.059	1.52	0.36	0.36	-40	420	420	2350000000000	110000000000	1.263	0.0604791	1.336	0.0620231
CSO-MB-M - 37	comPb, inclusion, discard	coreof36	34.032	2280	235	10280000	1302	0.841	0.013	0.00333	0.00037	0.0002319	5.4e-06	0.2507	0.106	0.012	0.000103	1.5e-05	3.37	0.37	0.38	1.495	0.033	0.035	2.08	0.28	0.3	1650	190	190	8120000000000	420000000000	1.529	0.0356012	1.602	0.0381657
CSO-MB-M - 38		rim/mantle	24.447	993	52.9	5670000	718	1.475	0.024	0.00129	0.00021	0.0001722	6.8e-06	0.12357	0.0517	0.0089	6e-05	1.7e-05	1.3	0.21	0.21	1.11	0.043	0.044	1.21	0.34	0.34	280	320	330	3070000000000	180000000000	1.143	0.045122	1.216	0.0471717
CSO-MB-M - 39		coreof38	33.904	1201	65.8	5720000	725	1.095	0.015	0.00154	0.00022	0.0002171	6.7e-06	0.15076	0.0543	0.007	7.6e-05	1.4e-05	1.56	0.23	0.23	1.399	0.042	0.043	1.54	0.28	0.29	280	250	250	4070000000000	170000000000	1.438	0.0443733	1.511	0.0464559
CSO-MB-M - 40		rim/mantle	8.3029	765	49	5080000	645	1.587	0.034	0.00144	0.00061	0.00016	1.4e-05	0.5172	0.061	0.024	7e-05	3.6e-05	1.46	0.61	0.62	1.029	0.09	0.09	1.42	0.72	0.72	350	730	730	2550000000000	260000000000	1.063	0.0930144	1.136	0.0940251
CSO-MB-M - 41	small inclusion, little comPb	coreof40	20.757	1499	104	7610000	967	1.124	0.026	0.00194	0.00033	0.0002159	8.8e-06	-0.096048	0.065	0.011	8.1e-05	1.9e-05	1.96	0.33	0.33	1.392	0.056	0.056	1.65	0.37	0.37	700	360	360	5250000000000	280000000000	1.427	0.0581761	1.501	0.0597795
CSO-MB-M - 42		rim/mantle	28.138	980	57	5790000	736	0.751	0.021	0.00138	0.00029	0.0001825	8.4e-06	-0.010267	0.057	0.013	5.4e-05	1.1e-05	1.4	0.3	0.3	1.177	0.053	0.054	1.08	0.21	0.22	360	400	400	3550000000000	290000000000	1.209	0.0556613	1.283	0.0573352
CSO-MB-M - 43	inclusion, discard	coreof42	34.134	2440	740	9610000	1221	0.535	0.042	0.0109	0.0033	0.000268	3.1e-05	0.97278	0.226	0.052	0.00014	3.4e-05	11	3.3	3.3	1.73	0.2	0.2	2.82	0.68	0.69	2250	460	460	10300000000000	1500000000000	1.764	0.204075	1.838	0.204536
Session 160413
GJ-1_40 - 1			21.044	452	13790	8.6	337.3	29.48	0.75	0.803	0.025	0.0976	0.0015	0.50774	0.0595	0.0016	0.0303	0.0073	597	14	14	600.5	7.4	8.6	600	110	140	572	62	62	707000000000000	13000000000000	599.895	8.80672	599.961	8.80663
GJ-1_40 - 2			21.031	422	13750	9.5	339.9	29.9	1.1	0.803	0.025	0.0975	0.0016	0.16666	0.0598	0.002	0.0296	0.0062	597	14	14	599.5	8.4	9.5	588	84	120	577	71	71	711000000000000	15000000000000	599.298	9.39475	599.364	9.39466
GJ-1_40 - 3			17.946	420	12810	9.1	318.8	30.3	1.1	0.822	0.031	0.0973	0.0015	0.48102	0.0612	0.002	0.0306	0.0078	608	17	17	598.8	7.9	9.1	610	120	150	630	71	71	665000000000000	10000000000000	598.236	8.81056	598.303	8.81048
GJ-1_40 - 4			21.058	444	12580	8.8	309.1	30.1	1.2	0.809	0.029	0.0979	0.0015	0.24907	0.06	0.0021	0.0335	0.0077	601	16	16	602	7.6	8.8	660	110	150	580	76	76	649000000000000	13000000000000	601.802	8.80636	601.868	8.80628
GJ-1_40 - 5			21.032	394	13130	9	310.9	28.72	0.81	0.811	0.024	0.097	0.0015	0.36141	0.0607	0.0017	0.0283	0.0067	605	12	12	596.8	7.8	9	560	100	130	612	62	62	647000000000000	11000000000000	596.523	8.81366	596.59	8.81358
GJ-1_40 - 6			20.698	417	13020	8.7	321.9	30.08	0.95	0.8	0.024	0.0965	0.0015	0.49178	0.0602	0.0016	0.0314	0.0076	596	13	13	594.1	7.5	8.7	620	120	150	597	57	57	666000000000000	11000000000000	593.535	8.81696	593.601	8.81688
GJ-1_40 - 7			21.11	389	12750	7.8	308.6	29.5	1.1	0.797	0.028	0.0983	0.0013	0.28372	0.0589	0.002	0.0269	0.0068	594	16	16	604.2	6.4	7.8	530	110	130	541	76	76	651000000000000	12000000000000	604.145	7.629	604.211	7.62893
GJ-1_40 - 8			21.05	278	12570	9.4	311.4	30.2	1.1	0.799	0.022	0.097	0.0016	0.080995	0.0598	0.0018	0.022	0.0062	595	13	13	597	8.3	9.4	440	100	120	579	68	68	648000000000000	12000000000000	596.52	9.40141	596.587	9.40132
GJ-1_40 - 9			22.025	389	13270	10	319.9	29.4	1.2	0.836	0.024	0.0989	0.0017	0.35321	0.0613	0.0017	0.0264	0.0064	616	14	14	607.9	8.9	10	550	110	140	636	60	60	678000000000000	12000000000000	607.59	9.97068	607.656	9.97059
GJ-1_40 - 10			21.045	421	12950	9.6	319.5	29.58	0.96	0.821	0.027	0.0984	0.0016	0.133	0.0606	0.002	0.0305	0.0074	607	15	15	604.8	8.5	9.6	600	110	140	604	74	74	674000000000000	12000000000000	604.669	9.38841	604.736	9.38832
GJ-1_40 - 11			21.037	419	12970	9.4	316.4	29.44	0.85	0.824	0.023	0.0979	0.0016	0.45608	0.061	0.0015	0.0321	0.0079	609	13	13	602.3	8.2	9.4	630	120	150	627	54	54	665000000000000	13000000000000	601.76	9.39305	601.827	9.39296
GJ-1_40 - 12			21.044	463	12980	9.3	320.2	29.72	0.87	0.813	0.026	0.0987	0.0016	0.27946	0.0598	0.0019	0.0332	0.0074	603	15	15	607	8.1	9.3	660	110	140	576	70	70	678000000000000	12000000000000	606.418	9.38569	606.485	9.3856
GJ-1_40 - 13			21.032	377	12710	9.3	312	29.81	0.96	0.814	0.027	0.0972	0.0016	0.49547	0.0607	0.0018	0.0273	0.0064	603	15	15	597.8	8.1	9.3	542	96	130	612	64	64	650000000000000	11000000000000	597.689	9.39961	597.756	9.39952
GJ-1_40 - 14			21.044	415	12920	8.6	316.6	29.9	1.1	0.819	0.027	0.0987	0.0015	0.18923	0.0602	0.0019	0.0305	0.0072	606	15	15	606.9	7.3	8.6	600	110	140	590	72	72	671000000000000	12000000000000	606.438	8.79916	606.505	8.79908
GJ-1_40 - 15			18.172	457	13630	11	340	30	1.2	0.798	0.031	0.0976	0.0019	0.36479	0.0595	0.0021	0.0334	0.0076	594	17	17	601	10	11	660	110	150	585	71	71	716000000000000	14000000000000	599.88	11.1559	599.946	11.1558
GJ-1_40 - 16			21.053	466	13380	7.5	330.5	29.74	0.77	0.8	0.025	0.0978	0.0013	0.26275	0.0592	0.0017	0.0329	0.0076	595	14	14	601.5	6	7.5	650	110	150	560	65	65	694000000000000	12000000000000	601.101	7.63114	601.167	7.63107
GJ-1_40 - 17			22.157	443	13830	8.4	331.2	28.9	0.78	0.804	0.022	0.0987	0.0014	0.14703	0.0592	0.0016	0.0315	0.0072	598	13	13	607	7.1	8.4	620	100	140	558	61	61	702000000000000	13000000000000	606.359	8.21134	606.426	8.21126
GJ-1_40 - 18			13.949	390	12630	9.1	314	30.2	1.1	0.837	0.034	0.0985	0.0015	0.42259	0.0618	0.0023	0.0315	0.0095	616	19	19	605.7	7.9	9.1	620	160	190	651	79	79	664000000000000	9900000000000	605.284	8.80101	605.35	8.80093
Plesovice_40 - 1			22.065	1530	87500	4.6	672	9.27	0.17	0.4	0.011	0.05358	0.00075	0.18353	0.0543	0.0015	0.0173	0.0032	341.6	7.8	7.8	336.4	3.8	4.6	345	36	63	370	60	60	781000000000000	16000000000000	336.116	4.58514	336.186	4.58511
Plesovice_40 - 2			23.048	1390	75700	4.9	602	9.59	0.16	0.401	0.014	0.05418	0.0008	0.37946	0.0537	0.0018	0.0181	0.0033	342	10	10	340.1	4.1	4.9	362	38	66	342	77	77	706000000000000	8700000000000	339.882	4.88948	339.951	4.88945
Plesovice_40 - 3			19.488	1220	64600	4.8	528	9.89	0.15	0.384	0.016	0.0536	0.00078	0.061199	0.052	0.0023	0.0173	0.0033	329	12	12	336.6	4.1	4.8	346	40	66	260	97	97	612000000000000	23000000000000	336.477	4.77179	336.547	4.77175
Plesovice_40 - 5			21.034	1250	71000	5.3	571.3	9.71	0.2	0.397	0.013	0.05388	0.00086	0.19343	0.0535	0.0018	0.0164	0.003	339.3	9.6	9.6	338.3	4.6	5.3	329	34	60	334	75	75	667000000000000	4500000000000	338.106	5.25864	338.175	5.2586
Plesovice_40 - 6			21.041	1620	86000	4.7	663	9.3	0.15	0.399	0.014	0.05416	0.00077	0.36706	0.0534	0.0017	0.0177	0.0033	340	10	10	340	4	4.7	363	41	71	328	71	71	779000000000000	12000000000000	339.663	4.70488	339.732	4.70484
Plesovice_40 - 7			21.046	1040	53700	5.6	438.2	9.86	0.19	0.392	0.014	0.05398	0.00092	0.1443	0.0528	0.002	0.0182	0.0035	335	10	10	338.9	5	5.6	364	42	69	299	81	81	513000000000000	8300000000000	338.98	5.62931	339.049	5.62926
Plesovice_40 - 8			21.036	970	55800	4.8	453.7	9.83	0.2	0.394	0.017	0.05397	0.00079	0.11229	0.053	0.0023	0.0162	0.0029	336	12	12	338.8	4.1	4.8	325	30	57	302	96	96	531000000000000	6600000000000	338.884	4.83328	338.954	4.83325
Plesovice_40 - 9			21.672	1020	56000	4.8	452.4	9.75	0.2	0.397	0.013	0.05345	0.00079	0.31215	0.0539	0.0017	0.017	0.0033	338.8	9.7	9.7	335.6	4.1	4.8	341	40	65	347	71	71	524000000000000	6800000000000	335.715	4.83584	335.784	4.83581
Plesovice_40 - 10			21.04	1150	64600	4.7	524	9.78	0.19	0.395	0.017	0.05356	0.00078	0.13333	0.0535	0.0022	0.0172	0.0031	337	12	12	336.3	4	4.7	344	34	62	345	98	98	610000000000000	6400000000000	336.241	4.77208	336.31	4.77205
91500_40 - 1			22.734	2020	35060	19	69.4	2.382	0.055	1.849	0.094	0.1785	0.0036	0.23711	0.0754	0.0038	0.0588	0.013	1056	33	33	1058	18	19	1150	170	240	1040	100	100	291000000000000	4900000000000	1060.65	19.7392	1060.71	19.739
91500_40 - 2			19.709	2060	35000	21	69	2.384	0.062	1.899	0.091	0.1803	0.0038	0.24442	0.0766	0.0036	0.058	0.011	1075	33	33	1068	19	21	1130	120	210	1103	91	91	292000000000000	6000000000000	1070.49	20.8046	1070.55	20.8044
91500_40 - 3			21.489	2150	36840	17	73.8	2.42	0.057	1.821	0.074	0.1782	0.0032	0.19462	0.0742	0.003	0.0531	0.0089	1049	26	26	1057	16	17	1045	71	170	1039	76	76	308000000000000	4700000000000	1058.83	17.5463	1058.89	17.5461
91500_40 - 4			22.384	2170	38250	18	75.6	2.374	0.059	1.773	0.072	0.178	0.0033	0.39174	0.0723	0.0027	0.0543	0.0098	1031	27	27	1056	17	18	1070	100	190	969	81	81	316000000000000	5200000000000	1057.66	18.0969	1057.72	18.0968
91500_40 - 5			19.041	2110	35850	21	71	2.394	0.067	1.867	0.074	0.1791	0.0038	0.32719	0.0755	0.0029	0.0537	0.0092	1066	26	26	1062	19	21	1055	83	180	1062	74	74	298000000000000	5200000000000	1063.86	20.8247	1063.92	20.8245
91500_40 - 6			16.369	2170	37400	19	72.9	2.363	0.08	1.861	0.067	0.1782	0.0035	0.37454	0.0759	0.0025	0.0556	0.01	1065	23	23	1057	17	19	1090	110	190	1079	65	65	306000000000000	5300000000000	1058.86	19.193	1058.92	19.1928
91500_40 - 7			21.035	2060	34970	20	69.8	2.409	0.059	1.786	0.086	0.1785	0.0037	0.38333	0.0725	0.0032	0.0542	0.0092	1034	32	32	1059	19	20	1065	80	180	990	90	90	292000000000000	5200000000000	1060.63	20.2876	1060.69	20.2874
91500_40 - 8			22.588	2330	36940	17	73.5	2.403	0.06	1.843	0.08	0.1775	0.0031	0.27531	0.0752	0.0029	0.0604	0.01	1062	31	31	1053	15	17	1183	86	190	1068	74	74	306000000000000	5100000000000	1055.02	17.0081	1055.08	17.0079
91500_40 - 9			21.939	2180	37860	18	73.5	2.346	0.059	1.764	0.073	0.1804	0.0033	0.32366	0.071	0.0028	0.0535	0.0091	1028	27	27	1069	17	18	1051	77	170	931	80	80	312000000000000	5600000000000	1070.84	18.0607	1070.9	18.0605
91500_40 - 10			21.051	1920	35000	20	68.7	2.378	0.066	1.87	0.087	0.1805	0.0036	0.25357	0.0752	0.0034	0.05	0.0087	1065	31	31	1070	18	20	985	80	170	1040	98	98	291000000000000	5600000000000	1071.59	19.7055	1071.65	19.7054
AUSZ7-1_40 - 1			21.034	101	47800	1.6	110.6	2.798	0.06	0.0402	0.0088	0.00604	0.00025	0.053563	0.0462	0.0099	0.00197	0.00072	39.6	8.5	8.5	38.8	1.5	1.6	40	13	14	-100	370	370	15200000000000	560000000000	39.242	1.61943	39.315	1.61947
AUSZ7-1_40 - 2			21.037	130	45800	1.5	109.1	2.879	0.059	0.0378	0.0096	0.00591	0.00024	-0.3224	0.045	0.012	0.00265	0.00094	37.1	9.3	9.3	38	1.5	1.5	53	17	19	-190	430	430	14700000000000	550000000000	38.404	1.55502	38.477	1.55507
AUSZ7-1_40 - 3			21.046	120	43700	1.7	104.5	2.869	0.054	0.042	0.011	0.00601	0.00027	0.20247	0.05	0.013	0.00248	0.00073	41	11	11	38.6	1.7	1.7	50	13	15	-140	440	440	14300000000000	580000000000	39.055	1.74938	39.128	1.74942
AUSZ7-1_40 - 4			21.055	54	48500	1.5	111.3	2.764	0.05	0.0425	0.0091	0.00602	0.00024	0.015711	0.052	0.011	0.00105	0.00054	41.8	8.8	8.8	38.7	1.5	1.5	21	10	11	0	380	380	15300000000000	650000000000	39.112	1.55466	39.185	1.5547
AUSZ7-1_40 - 5			21.882	115	48870	1.7	111.8	2.751	0.048	0.0476	0.0098	0.00603	0.00027	0.057899	0.056	0.011	0.00221	0.00076	46.7	9.4	9.4	38.8	1.7	1.7	45	14	15	210	380	380	15400000000000	680000000000	39.176	1.74895	39.249	1.74898
AUSZ7-1_40 - 6			21.496	117	48200	1.5	111.1	2.779	0.053	0.0383	0.0092	0.00576	0.00023	-0.03013	0.049	0.011	0.00222	0.00082	39.8	9.7	9.7	37	1.5	1.5	45	15	17	-70	420	420	14800000000000	640000000000	37.433	1.49048	37.506	1.49052
AUSZ7-1_40 - 7			21.041	81	45800	1.6	107.3	2.83	0.076	0.0347	0.0076	0.00587	0.00025	0.11094	0.0429	0.0093	0.00164	0.00074	34.3	7.4	7.4	37.7	1.6	1.6	33	14	15	-270	340	340	14400000000000	620000000000	38.148	1.62	38.221	1.62004
AUSZ7-1_40 - 8			22.752	115	44500	1.5	102.9	2.813	0.073	0.046	0.01	0.00621	0.00024	0.7705	0.053	0.012	0.0025	0.0011	44.7	9.6	9.6	39.9	1.5	1.5	50	20	22	180	410	410	14600000000000	520000000000	40.349	1.55459	40.421	1.55463
AUSZ7-1_40 - 9			21.049	113	46600	1.5	110.2	2.842	0.059	0.0402	0.0088	0.00594	0.00023	0.20292	0.049	0.01	0.00227	0.00083	39.6	8.6	8.6	38.2	1.5	1.5	46	15	17	-50	400	400	14900000000000	600000000000	38.597	1.49011	38.67	1.49016
AUSZ7-1_40 - 10			21.042	155	47200	1.3	109.5	2.798	0.054	0.0416	0.0084	0.00589	0.00021	-0.09522	0.052	0.011	0.00299	0.0011	41	8.2	8.2	37.9	1.3	1.3	60	19	21	100	380	380	14700000000000	510000000000	38.274	1.36065	38.347	1.3607
AUSZ7-5_40 - 1			20.054	28	73200	0.37	89.3	1.473	0.036	0.0035	0.0052	0.000347	5.8e-05	0.11052	-0.01	0.15	0.00033	0.00022	3.4	5.2	5.2	2.24	0.37	0.37	6.7	4.3	4.4	-4700	2000	2000	760000000000	120000000000	2.282	0.381338	2.355	0.381581
AUSZ7-5_40 - 2			20.278	23	74800	0.36	89.8	1.447	0.027	0.0079	0.0043	0.000371	5.6e-05	0.053902	0.16	0.11	0.00026	0.00023	7.9	4.3	4.3	2.39	0.36	0.36	5.2	4.6	4.6	-1300	1500	1500	810000000000	120000000000	2.439	0.368097	2.512	0.36835
AUSZ7-5_40 - 3			21.696	14	90700	0.36	99.8	1.328	0.025	0.0023	0.0038	0.000385	5.5e-05	0.037964	-0.017	0.091	0.00013	0.00014	2.2	3.8	3.8	2.48	0.36	0.36	2.6	2.9	2.9	-3700	1500	1500	950000000000	140000000000	2.53	0.361346	2.603	0.361604
AUSZ7-5_40 - 4			21.875	27	63600	0.42	79.6	1.509	0.032	0.002	0.0036	0.000406	6.6e-05	-0.056512	0.03	0.11	0.0004	0.00024	2	3.6	3.6	2.62	0.42	0.42	8	4.7	4.8	-2600	1500	1500	780000000000	120000000000	2.669	0.43386	2.743	0.434073
AUSZ7-5_40 - 5			19.274	16	68400	0.41	85.4	1.506	0.034	0.0058	0.0044	0.000398	6.3e-05	0.10453	0.079	0.069	0.00033	0.00031	5.8	4.3	4.3	2.57	0.41	0.41	6.7	6.3	6.3	-680	860	860	830000000000	130000000000	2.616	0.414076	2.69	0.4143
AUSZ7-5_40 - 6			21.05	20	68700	0.41	84.2	1.481	0.035	0.0039	0.0043	0.000361	6.4e-05	0.31608	0.062	0.088	0.00027	0.00018	3.9	4.3	4.3	2.33	0.41	0.41	5.4	3.6	3.7	-2700	1500	1500	740000000000	130000000000	2.374	0.420807	2.447	0.421027
AUSZ7-5_40 - 7			19.335	40	69800	0.39	84.9	1.467	0.028	0.0047	0.0035	0.000368	6e-05	-0.086371	0.17	0.13	0.00049	0.00038	4.7	3.5	3.5	2.37	0.39	0.39	9.9	7.5	7.6	-490	980	980	760000000000	120000000000	2.42	0.394471	2.493	0.394707
AUSZ7-5_40 - 8			19.07	6	65100	0.36	81.4	1.51	0.035	0.0027	0.0057	0.000335	5.6e-05	-0.080627	-0.07	0.24	4e-05	0.00016	2.6	5.7	5.7	2.16	0.36	0.36	0.8	3.2	3.2	-4700	4000	4000	670000000000	120000000000	2.204	0.368343	2.277	0.368595
AUSZ7-5_40 - 9			22.168	12.6	60900	0.39	76.7	1.524	0.037	0.007	0.005	0.000373	6.1e-05	0.032629	0.16	0.15	0.00025	0.00019	6.9	5	5	2.4	0.39	0.39	5	3.7	3.8	-2800	2000	2000	690000000000	110000000000	2.453	0.40116	2.527	0.401391
AUSZ7-5_40 - 10			21.042	30	58900	0.41	77.1	1.584	0.041	0.0046	0.0034	0.000352	6.4e-05	0.038214	0.19	0.17	0.00054	0.00034	4.6	3.4	3.4	2.27	0.41	0.41	11	6.6	6.8	-1300	1100	1100	660000000000	120000000000	2.316	0.42097	2.389	0.42119
CSO-BAL03-24_40 - 1	crystal 24	unpolished surface	22.732	14	229000	0.074	601	3.32	0.26	0.00139	0.00071	8.9e-05	1.2e-05	0.063983	0.12	0.06	9e-05	9.5e-05	1.41	0.71	0.71	0.575	0.074	0.074	1.8	1.9	1.9	-220	780	780	1220000000000	160000000000	0.584	0.0788035	0.658	0.0799944
CSO-BAL03-24_40 - 2	crystal 24	unpolished surface	22.367	4	289000	0.081	543	2.43	0.18	0.00183	0.00088	9.9e-05	1.3e-05	-0.15159	0.154	0.084	2e-05	4.5e-05	1.85	0.89	0.89	0.64	0.081	0.081	0.4	0.91	0.91	-180	830	830	1300000000000	180000000000	0.65	0.085361	0.723	0.0864615
CSO-BAL03-24_40 - 3	crystal 24	unpolished surface	23.914	10	282000	0.071	548	2.46	0.16	0.00079	0.00065	9.5e-05	1.1e-05	-0.069896	0.09	0.072	1.2e-05	5.6e-05	0.8	0.66	0.66	0.614	0.071	0.071	0.3	1.1	1.1	-1800	1300	1300	1180000000000	130000000000	0.624	0.0722366	0.697	0.0735341
CSO-BAL03-22_40 - 1	crystal 22	unpolished surface	22.817	13	129000	0.14	263.6	2.51	0.11	0.0013	0.0011	0.000119	2.2e-05	0.22538	0.13	0.12	0.00011	0.00012	1.3	1.1	1.1	0.77	0.14	0.14	2.2	2.4	2.5	-2200	1400	1400	720000000000	130000000000	0.783	0.144697	0.856	0.145348
CSO-BAL03-22_40 - 2	crystal 22	unpolished surface	21.03	18	489000	0.063	732	1.84	0.053	0.00089	0.00058	0.0001022	9.7e-06	0.08816	0.046	0.037	2.6e-05	2.1e-05	0.9	0.59	0.59	0.659	0.062	0.063	0.52	0.42	0.43	-1400	1000	1000	1810000000000	220000000000	0.67	0.0636235	0.744	0.0650931
CSO-BAL03-8_40 - 1	crystal 8	unpolished surface	19.922	34	343000	0.12	480	2.08	0.21	0.00097	0.00095	0.00013	1.9e-05	0.066369	0.074	0.07	9.9e-05	6.2e-05	0.97	0.96	0.96	0.84	0.12	0.12	2	1.2	1.3	-2000	1300	1300	1540000000000	250000000000	0.853	0.124686	0.926	0.125441
CSO-BAL03-8_40 - 2	crystal 8	unpolished surface	16.165	40	415000	0.1	539	1.75	0.16	0.00147	0.00077	0.000136	1.6e-05	-0.10084	0.119	0.063	9.1e-05	7.1e-05	1.49	0.79	0.79	0.87	0.1	0.1	1.8	1.4	1.4	0	1000	1000	1770000000000	250000000000	0.892	0.104946	0.965	0.105843
CSO-BAL03-9_40 - 1	crystal 9	unpolished surface	21.035	33	319000	0.096	537	2.12	0.1	0.00118	0.00077	0.000122	1.5e-05	0.02139	0.086	0.051	8.2e-05	5.6e-05	1.2	0.78	0.78	0.786	0.096	0.096	1.7	1.1	1.1	-1040	930	930	1520000000000	180000000000	0.801	0.0984292	0.874	0.0993847
CSO-BAL03-10_40 - 1	crystal 10	unpolished surface	18.091	55	1150000	0.049	1123	1.18	0.027	0.00108	0.00054	0.0001056	7.5e-06	-0.19727	0.08	0.043	5.3e-05	3.4e-05	1.09	0.54	0.54	0.681	0.048	0.049	1.07	0.66	0.68	-240	850	850	2970000000000	190000000000	0.692	0.0491147	0.765	0.0510044
CSO-BAL03-3_40 - 1	crystal 3	unpolished surface	22.165	15	210000	0.17	301	1.69	0.12	0.0002	0.0012	0.000195	2.6e-05	-0.13304	0.087	0.094	0.000103	7.6e-05	0.2	1.2	1.2	1.26	0.17	0.17	2.1	1.5	1.5	-2800	1600	1600	1370000000000	220000000000	1.28	0.170645	1.353	0.171197
CSO-BAL03-3_40 - 2	crystal 3	unpolished surface	21.935	21	181000	0.12	340	2.302	0.063	0.0021	0.0014	0.000168	1.9e-05	-0.16822	0.099	0.07	0.00019	0.00019	2.2	1.4	1.4	1.08	0.12	0.12	3.8	3.8	3.8	-1200	1100	1100	1340000000000	180000000000	1.103	0.124729	1.176	0.125484
CSO-BAL03-1_40 - 1	crystal 1	unpolished surface	17.18	16	445000	0.086	374	1.004	0.023	0.00118	0.00086	9.7e-05	1.3e-05	-0.24448	0.076	0.066	3.3e-05	2.6e-05	1.2	0.87	0.87	0.628	0.086	0.086	0.67	0.52	0.53	-800	910	910	920000000000	150000000000	0.638	0.085435	0.711	0.0865346
CSO-BAL03-1_40 - 2	crystal 1	unpolished surface	21.938	8.8	344000	0.12	277.3	0.972	0.014	0.0012	0.0017	0.000116	1.9e-05	-0.10893	0.06	0.15	3.4e-05	3e-05	1.2	1.7	1.7	0.75	0.12	0.12	0.68	0.6	0.61	-5400	2100	2100	840000000000	140000000000	0.763	0.124908	0.836	0.125662
CSO-BAL03-12_40 - 1	crystal 12	unpolished surface	19.892	20	202000	0.14	292	1.858	0.085	0.0009	0.0013	0.000135	2.2e-05	0.12234	-0.002	0.078	8.5e-05	6.3e-05	0.9	1.3	1.3	0.87	0.14	0.14	1.7	1.2	1.3	-4100	2000	2000	930000000000	170000000000	0.887	0.144579	0.96	0.14523
CSO-BAL03-12_40 - 2	crystal 12	unpolished surface	21.067	-13.9	205000	0.14	306	1.849	0.06	0.00131	0.00099	0.000103	2.2e-05	-0.041045	0.23	0.21	-6.1e-05	4.7e-05	1.3	1	1	0.66	0.14	0.14	-1.24	0.94	0.96	-1200	1400	1400	760000000000	180000000000	0.677	0.144687	0.751	0.145338
CSO-BAL03-12_40 - 3	crystal 12	unpolished surface	17.219	10	221000	0.12	372	2.11	0.11	0.00058	0.00084	0.000104	1.9e-05	-0.40369	0.06	0.1	1.2e-05	5.5e-05	0.59	0.85	0.85	0.67	0.12	0.12	0.2	1.1	1.1	-2900	2100	2100	970000000000	200000000000	0.684	0.124881	0.757	0.125635
CSO-BAL03-40_40 - 1	crystal 40	unpolished surface	15.597	18	626000	0.1	733	1.487	0.083	0.0018	0.0011	0.000113	1.6e-05	0.14313	0.124	0.08	2.9e-05	2.4e-05	1.8	1.1	1.1	0.73	0.1	0.1	0.59	0.47	0.48	-400	1300	1300	2000000000000	280000000000	0.741	0.104901	0.814	0.105798
CSO-BAL03-40_40 - 2	crystal 40	unpolished surface	18.998	84	1190000	0.071	830	0.869	0.063	0.00267	0.00094	0.00012	1.1e-05	-0.25274	0.181	0.067	7.5e-05	3.1e-05	2.71	0.95	0.95	0.777	0.071	0.071	1.52	0.58	0.62	1090	880	880	2690000000000	260000000000	0.786	0.0720574	0.859	0.073358
CSO-BAL03-38_40 - 1	crystal 38	unpolished surface	7.8795	36	249000	0.15	446	2.181	0.083	0.0018	0.0015	0.000136	2.3e-05	-0.14642	0.065	0.063	0.00016	0.00016	1.8	1.5	1.5	0.88	0.15	0.15	3.2	3.2	3.3	-500	1600	1600	1450000000000	290000000000	0.893	0.15096	0.966	0.151583
CSO-BAL03-38_40 - 2	crystal 38	unpolished surface	21.034	49	288000	0.12	467	2.16	0.12	0.0063	0.0025	0.00015	1.9e-05	0.098569	0.26	0.11	0.000125	8.2e-05	6.4	2.5	2.5	0.96	0.12	0.12	2.5	1.6	1.7	1000	1200	1200	1620000000000	210000000000	0.984	0.124649	1.057	0.125404
