# Supplementary material for: LA-ICP-MS and SIMS U-Pb and U-Th zircon geochronological data of Late Pleistocene lava domes of the Ciomadul Volcanic Dome Complex (Eastern Carpathians)
Source: Data Brief. 2018 Mar 27;18:808–13. doi: 10.1016/j.dib.2018.03.100 (PMC5996732; doi:10.1016/j.dib.2018.03.100)
Supplement: Supplementary file 3 — Supplementary material [file mmc3.xlsx]

## Sheet: U-Th results
Analysis name	(238U)/		(230Th)/		isochron		model			U
	(232Th)	±	(232Th)	±	slope	±	age (ka)	+	-	ppm
Rim analyses
Sample code: CSO-KHM1
2017_03_26Mar\ KHM1_CSO2@1.ais	7.8	0.22	6.07	0.21	0.750	0.039	151	18	-16	704
2017_03_26Mar\ KHM1_CSO2@2.ais	12.4	0.5	11.5	0.4	0.924	0.054	281	134	-58	818
2017_03_26Mar\ KHM1_CSO2@3.ais	8.36	0.19	6.32	0.28	0.728	0.042	142	18	-16	503
2017_03_26Mar\ KHM1_CSO2@4.ais	6.84	0.14	5.68	0.22	0.807	0.042	179	27	-21	556
2017_03_26Mar\ KHM1_CSO2@5.ais	6.52	0.18	5.44	0.20	0.810	0.044	181	29	-23	739
2017_03_26Mar\ KHM1_CSO2@6.ais	3.44	0.10	2.95	0.11	0.808	0.053	180	36	-27	1830
2017_03_26Mar\ KHM1_CSO2@7.ais	6.45	0.13	5.43	0.19	0.817	0.038	185	26	-21	782
2017_03_26Mar\ KHM1_CSO2@9.ais	9.13	0.21	7.66	0.29	0.823	0.041	189	28	-23	409
2017_03_26Mar\ KHM1_CSO2@10.ais	7.59	0.18	5.94	0.20	0.754	0.035	153	17	-15	621
2017_03_26Mar\ KHM1_CSO2@11.ais	9.20	0.22	8.92	0.43	0.967	0.058	370	¥	-109	244
2017_03_26Mar\ KHM1_CSO2@12.ais	8.44	0.21	6.73	0.22	0.773	0.036	162	19	-16	714
2017_03_26Mar\ KHM1_CSO2@13.ais	8.41	0.17	7.26	0.23	0.848	0.036	205	30	-23	570
2017_03_26Mar\ KHM1_CSO2@14.ais	8.19	0.23	7.31	0.25	0.880	0.044	231	49	-34	713
2017_03_26Mar\ KHM1_CSO2@16.ais	4.92	0.09	4.82	0.16	0.976	0.046	405	¥	-115	518
2017_03_26Mar\ KHM1_CSO2@17.ais	7.75	0.16	6.24	0.22	0.780	0.037	165	20	-17	537
2017_03_26Mar\ KHM1_CSO2@18.ais	9.15	0.21	8.02	0.44	0.863	0.057	217	59	-38	313
2017_03_26Mar\ KHM1_CSO2@19.ais	6.49	0.24	5.28	0.23	0.785	0.053	167	31	-24	803
2017_03_26Mar\ KHM1_CSO2@20.ais	6.36	0.16	5.40	0.16	0.825	0.037	190	26	-21	694
2017_03_26Mar\ KHM1_CSO2@21.ais	7.19	0.15	5.78	0.25	0.778	0.043	164	24	-19	494
2017_03_26Mar\ KHM1_CSO2@22.ais	7.93	0.25	6.47	0.18	0.793	0.038	172	22	-18	850
2017_03_26Mar\ KHM1_CSO2@23.ais	7.70	0.17	6.41	0.37	0.810	0.058	181	40	-29	321
2017_03_26Mar\ KHM1_CSO2@24.ais	6.49	0.16	5.38	0.18	0.801	0.040	176	24	-20	617
2017_03_26Mar\ KHM1_CSO2@25.ais	8.00	0.18	6.94	0.22	0.851	0.038	208	32	-25	455
Interior analyses
Sample code: CSO-KHM1
2017_03_27Mar\ KHM1_CSO1@2.ais	2.83	0.05	2.38	0.04	0.773	0.030	162	16	-14	1680
2017_03_27Mar\ KHM1_CSO1@4.ais	3.73	0.07	3.18	0.07	0.809	0.031	180	19	-16	1600
KHM1_CSO1@3.ais	3.89	0.08	3.37	0.07	0.828	0.034	192	24	-20	1460
2017_03_27Mar\ KHM1_CSO1@5.ais	2.65	0.05	2.27	0.05	0.788	0.033	169	19	-16	2050
2017_03_27Mar\ KHM1_CSO1@6.ais	3.47	0.06	3.05	0.05	0.840	0.029	200	22	-18	1780
KHM1_CSO1@7	1.59	0.03	1.53	0.02	0.923	0.049	279	111	-54	1970
2017_03_27Mar\ KHM1_CSO1@8.ais	4.86	0.09	4.24	0.10	0.844	0.031	203	24	-20	2500
2017_03_27Mar\ KHM1_CSO1@9.ais	3.27	0.06	2.77	0.06	0.792	0.032	171	18	-16	1060
2017_03_27Mar\ KHM1_CSO1@10.ais	2.97	0.05	2.46	0.05	0.756	0.030	154	14	-13	2000
2017_03_27Mar\ KHM1_CSO1@11.ais	2.92	0.05	2.55	0.05	0.818	0.031	186	21	-17	2070
2017_03_27Mar\ KHM1_CSO1@12.ais	4.20	0.08	3.65	0.09	0.835	0.032	196	24	-20	2160
2017_03_27Mar\ KHM1_CSO1@14.ais	4.29	0.08	3.93	0.10	0.895	0.036	246	46	-32	472
2017_03_27Mar\ KHM1_CSO1@15.ais	6.51	0.12	5.73	0.16	0.862	0.034	216	31	-24	896
2017_03_27Mar\ KHM1_CSO1@16.ais	3.02	0.06	2.78	0.05	0.888	0.032	238	37	-27	788
2017_03_27Mar\ KHM1_CSO1@17.ais	4.88	0.09	4.56	0.09	0.919	0.030	274	50	-34	1960
2017_03_27Mar\ KHM1_CSO1@18.ais	4.72	0.09	4.41	0.14	0.921	0.041	277	80	-46	1550
2017_03_27Mar\ KHM1_CSO1@19.ais	3.12	0.06	2.72	0.05	0.821	0.032	187	21	-18	1180
2017_03_27Mar\ KHM1_CSO1@20.ais	4.63	0.08	3.75	0.11	0.766	0.033	158	17	-14	1480
2017_03_27Mar\ KHM1_CSO1@21.ais	4.72	0.09	4.24	0.09	0.876	0.030	228	31	-24	864
2017_03_27Mar\ KHM1_CSO1@22.ais	9.34	0.20	8.21	0.36	0.868	0.047	220	47	-33	1390
2017_03_27Mar\ KHM1_CSO1@23.ais	2.51	0.05	2.35	0.04	0.902	0.036	253	50	-34	1730
2017_03_27Mar\ KHM1_CSO1@24.ais	2.33	0.04	2.17	0.04	0.890	0.037	240	44	-31	1990
2017_03_27Mar\ KHM1_CSO1@25.ais	4.15	0.08	3.50	0.08	0.804	0.031	178	19	-16	1140
error 1 s.e.
¥ secular equilibrium

## Sheet: U-Pb results
	Tera-Wasserburg (TW)				Correlation							Age (ka)		Age (ka)					Age (ka)		Age (ka)
	238U/		207Pb/		of TW Concordia	207Pb/		204Pb/		Th/U	U	206Pb/		206Pb/		% Radiogenic			206Pb/		206Pb/
Analysis name	206Pb		206Pb/		Ellipses	235U		206Pb		mass	ppm	238U		238U		206Pb	remarks		238U		238U
		±		±			±		±			1)	±	2)	±				3)	±	4)	±
Interior analyses
Sample code: CSO-KHM1
2017_03_29Mar\ KHM1_CSO1_UPb@1.ais	716	98	0.813	0.016	0.0471	0.157	0.020	0.0607	0.0067	0.306	557	487	1650	460	1650	4.30			466	1650	453	1650
2017_03_29Mar\ KHM1_CSO1_UPb@2.ais	7020	391	0.523	0.025	-0.159	0.0103	0.0009	0.144	0.023	0.649	2930	462	70	445	70	40.5			452	70	438	70
2017_03_29Mar\ KHM1_CSO1_UPb@3.ais	16100	2260	0.493	0.032	-0.131	0.00423	0.00076	0.0397	0.0138	0.228	1570	279	70	250	70	44.2			257	70	243	70
2017_03_29Mar\ KHM1_CSO1_UPb@4.ais	14900	1130	0.416	0.016	0.0711	0.00385	0.00030	0.0424	0.0115	0.491	1780	327	37	306	37	53.8			313	37	299	37
2017_03_29Mar\ KHM1_CSO1_UPb@5.ais	11700	1240	0.527	0.060	0.0672	0.00620	0.00091	0.0491	0.0175	0.169	778	324	77	293	77	40.0			300	77	286	77
Rim analyses
Sample code: CSO-AB
2017_03_29Mar\ AB_CSO3_UPb@1.ais	12100	1380	0.482	0.069	-0.296	0.00548	0.00124	0.0717	0.0251	0.0812	667	349	91	315	91	45.6			322	91	308	91
2017_03_29Mar\ AB_CSO3_UPb@10.ais	12100	1050	0.381	0.052	-0.403	0.00434	0.00088	0.0450	0.0175	0.191	1070	414	67	383	67	58.2			390	67	376	67
2017_03_29Mar\ AB_CSO3_UPb@11.ais	6590	798	0.665	0.041	-0.192	0.0139	0.0023	0.0525	0.0141	0.101	746	328	174	295	174	22.7			302	174	288	174
2017_03_29Mar\ AB_CSO3_UPb@12.ais	7880	1330	0.537	0.052	-0.234	0.00939	0.00233	0.0362	0.0145	0.102	708	423	188	389	188	38.7			396	188	382	188
2017_03_29Mar\ AB_CSO3_UPb@13.ais	6180	1010	0.678	0.054	-0.121	0.0151	0.0032	0.0422	0.0132	0.0992	609	327	244	293	244	21.1			300	244	286	244
2017_03_29Mar\ AB_CSO3_UPb@14.ais	15900	1050	0.326	0.045	0.144	0.00284	0.00041	0.0567	0.0286	0.136	553	369	35	337	35	65.0			344	35	330	35
2017_03_29Mar\ AB_CSO3_UPb@15.ais	6930	782	0.676	0.065	-0.167	0.0135	0.0023	0.0279	0.0118	0.144	392	304	165	272	165	21.4			279	165	265	165
2017_03_29Mar\ AB_CSO3_UPb@16.ais	9640	1180	0.415	0.047	-0.215	0.00593	0.00119	0.0478	0.0223	0.105	512	467	105	433	105	54.0			440	105	427	105
2017_03_29Mar\ AB_CSO3_UPb@17.ais	4630	689	0.690	0.042	-0.191	0.0206	0.0041	0.0595	0.0132	0.105	772	379	306	346	306	19.6			353	306	339	306
2017_03_29Mar\ AB_CSO3_UPb@18.ais	7320	781	0.390	0.044	-0.385	0.00734	0.00153	0.0332	0.0079	0.192	1760	607	126	576	126	57.1			583	126	569	126
2017_03_29Mar\ AB_CSO3_UPb@19.ais	15400	1120	0.327	0.049	0.323	0.00294	0.00042	0.0733	0.0303	0.0910	484	379	38	345	38	64.9			352	38	338	38
2017_03_29Mar\ AB_CSO3_UPb@2.ais	3380	489	0.741	0.039	-0.00538	0.0302	0.0047	0.0610	0.0116	0.0898	655	359	377	325	377	13.3			332	377	318	377
2017_03_29Mar\ AB_CSO3_UPb@20.ais	8670	903	0.558	0.045	-0.329	0.00888	0.00158	0.0683	0.0199	0.0778	671	375	116	341	116	36.1			348	116	334	116
2017_03_29Mar\ AB_CSO3_UPb@3.ais	5110	843	0.556	0.031	-0.190	0.0150	0.0033	0.0382	0.0076	0.131	1330	564	275	532	275	36.4			539	275	525	275
2017_03_29Mar\ AB_CSO3_UPb@4.ais	5020	673	0.738	0.039	-0.154	0.0203	0.0035	0.0785	0.0147	0.144	639	280	258	248	258	13.6			255	258	241	258
2017_03_29Mar\ AB_CSO3_UPb@5.ais	3140	496	0.552	0.049	-0.260	0.0242	0.0057	0.0337	0.0086	0.0680	706	861	451	826	451	36.8			833	451	819	451
2017_03_29Mar\ AB_CSO3_UPb@6.ais	7160	955	0.572	0.073	-0.286	0.0110	0.0026	0.0224	0.0094	0.153	707	414	185	382	185	34.4			389	185	375	185
2017_03_29Mar\ AB_CSO3_UPb@7.ais	15100	1200	0.193	0.040	-0.365	0.00176	0.00045	0.0242	0.0140	0.157	1060	452	42	420	42	81.7			427	42	413	42
2017_03_29Mar\ AB_CSO3_UPb@8.ais	11500	1180	0.517	0.079	-0.312	0.00622	0.00139	0.0340	0.0171	0.115	701	337	96	304	96	41.2			311	96	297	96
2017_03_29Mar\ AB_CSO3_UPb@9.ais	15300	1370	0.306	0.036	-0.269	0.00276	0.00049	0.0432	0.0209	0.0985	833	391	46	357	46	67.5			364	46	350	46
Sample code: CSO-BAL(cs)
2017_03_29Mar\ BAL_CSO3_UPb@1.ais	5300	520	0.238	0.044	-0.395	0.00618	0.00158	0.167	0.034	0.0874	387	1030	147	998	147	76.1			1000	147	991	147
2017_03_29Mar\ BAL_CSO3_UPb@10.ais	6050	405	0.325	0.031	0.176	0.00740	0.00077	0.0191	0.0092	0.0672	846	802	83	768	83	65.2			775	83	761	83
2017_03_29Mar\ BAL_CSO3_UPb@11.ais	9360	503	0.169	0.024	0.0169	0.00249	0.00037	0.0772	0.0201	0.134	782	688	42	655	42	84.6			662	42	648	42
2017_03_29Mar\ BAL_CSO3_UPb@12.ais	5890	426	0.314	0.042	-0.233	0.00737	0.00126	0.0757	0.0246	0.0849	310	835	105	801	105	66.5			808	105	794	105
2017_03_29Mar\ BAL_CSO3_UPb@13.ais	8250	431	0.140	0.023	-0.134	0.00234	0.00042	0.0353	0.0116	0.133	886	795	47	762	47	88.3			769	47	755	47
2017_03_29Mar\ BAL_CSO3_UPb@14.ais	6180	445	0.215	0.017	-0.0638	0.00480	0.00054	0.0336	0.0119	0.103	657	928	81	895	81	78.9			902	81	888	81
2017_03_29Mar\ BAL_CSO3_UPb@15.ais	5920	348	0.204	0.044	-0.279	0.00477	0.00114	0.0171	0.0099	0.0681	368	981	90	946	90	80.2			953	90	940	90
2017_03_29Mar\ BAL_CSO3_UPb@16.ais	5930	532	0.278	0.052	-0.508	0.00645	0.00169	0.0337	0.0128	0.0718	632	880	135	845	135	71.1			852	135	838	135
2017_03_29Mar\ BAL_CSO3_UPb@17.ais	6730	367	0.240	0.025	-0.115	0.00491	0.00060	0.0348	0.0116	0.145	576	831	62	798	62	75.8			805	62	791	62
2017_03_29Mar\ BAL_CSO3_UPb@18.ais	4850	363	0.247	0.057	-0.455	0.00702	0.00196	0.0375	0.0159	0.0831	366	1100	147	1070	147	74.9			1080	147	1060	147
2017_03_29Mar\ BAL_CSO3_UPb@19.ais	10200	302	0.173	0.014	0.0301	0.00233	0.00019	0.0357	0.0117	0.0776	1130	638	22	604	22	84.2			611	22	597	22
2017_03_29Mar\ BAL_CSO3_UPb@2.ais	6940	678	0.224	0.041	0.126	0.00445	0.00086	0.0402	0.0152	0.0809	747	829	102	794	102	77.8			801	102	787	102
2017_03_29Mar\ BAL_CSO3_UPb@20.ais	7260	574	0.273	0.031	0.0850	0.00519	0.00068	0.0307	0.0126	0.0916	589	743	80	709	80	71.6			716	80	702	80
2017_03_29Mar\ BAL_CSO3_UPb@3.ais	6630	631	0.462	0.052	-0.242	0.00962	0.00169	0.0624	0.0150	0.138	754	572	131	539	131	48.0			546	131	532	131
2017_03_29Mar\ BAL_CSO3_UPb@4.ais	7170	545	0.179	0.021	0.202	0.00345	0.00043	0.0839	0.0224	0.0880	546	855	72	822	72	83.4			828	72	815	72
2017_03_29Mar\ BAL_CSO3_UPb@5.ais	8850	418	0.244	0.024	-0.283	0.00380	0.00048	0.0308	0.0100	0.0696	1210	656	43	621	43	75.3			628	43	614	43
2017_03_29Mar\ BAL_CSO3_UPb@6.ais	8080	410	0.325	0.049	-0.204	0.00554	0.00095	0.0787	0.0206	0.0708	629	627	66	593	66	65.2			600	66	586	66
2017_03_29Mar\ BAL_CSO3_UPb@7.ais	6870	501	0.271	0.052	-0.310	0.00543	0.00124	0.0813	0.0291	0.105	276	781	97	748	97	72.0			754	97	741	97
2017_03_29Mar\ BAL_CSO3_UPb@8.ais	9450	310	0.255	0.032	0.366	0.00372	0.00044	0.0459	0.0154	0.0686	595	611	33	577	33	73.9			584	33	570	33
2017_03_29Mar\ BAL_CSO3_UPb@9.ais	10200	431	0.136	0.018	0.703	0.00183	0.00021	0.00755	0.00535	0.0719	841	666	29	631	29	88.8			638	29	624	29
Sample code: CSO-BH
2017_03_29Mar\ BH_CSO3_UPb@1.ais	8240	534	0.180	0.020	-0.314	0.00301	0.00047	b.d.	b.d.	0.0439	1020	759	57	724	57	83.3			731	57	717	57
2017_03_29Mar\ BH_CSO3_UPb@2.ais	7830	715	0.285	0.031	-0.369	0.00502	0.00092	0.0375	0.0093	0.144	1760	682	91	650	91	70.1			657	91	643	91
2017_03_29Mar\ BH_CSO3_UPb@3.ais	9180	489	0.101	0.016	0.510	0.00151	0.00021	0.0220	0.0110	0.0431	964	762	39	727	39	93.2			733	39	720	39
2017_03_29Mar\ BH_CSO3_UPb@4.ais	6930	537	0.300	0.060	-0.350	0.00597	0.00146	0.0645	0.0191	0.109	658	741	108	708	108	68.3			715	108	701	108
2017_03_29Mar\ BH_CSO3_UPb@5.ais	5570	538	0.314	0.053	-0.385	0.00776	0.00184	0.0263	0.0118	0.103	588	876	151	843	151	66.6			850	151	836	151
error 1 s.e.
* age in Ma
b.d. = below detection
1) age corrected for common Pb and initial disequilibrium using D values calculated from melt (Th/U=3.58; Harangi et al. 2015) and zircon Th/U
2) age corrected for common Pb and initial disequilibrium using constant D value = 0.3354 (Rubatto and Hermann, 2007)
3) age corrected for common Pb and initial disequilibrium using constant D value = 0.3354-0.0632 (Rubatto and Hermann, 2007)
4) age corrected for common Pb and initial disequilibrium using constant D value = 0.3354+0.0632 (Rubatto and Hermann, 2007)
